# Supplementary material for: Development of actionable targets of multi-kinase inhibitors (AToMI) screening platform to dissect kinase targets of staurosporines in glioblastoma cells
Source: Sci Rep. 2022 Aug 13;12:13796. doi: 10.1038/s41598-022-18118-7 (PMC9376105; doi:10.1038/s41598-022-18118-7)
Supplement: Supplementary file 2 — Supplementary Information 2. [file 41598_2022_18118_MOESM2_ESM.xlsx]

## Sheet: Sheet1
Table S1. Chaperone interaction assay data.
Sort	Plate	Well	Kinase	ID	CEP-701	CEP-701 p-value	p<0.01?	Rebeccamycin	Rebeccamycin p-value	p<0.01?	UCN-01	UCN-01 p-value	p<0.01?	K252a	K252a p-value	p<0.01?	K252c	K252c p-value
1	Kinome 1	A01	ARAF	Kinome 1@A01_ARAF	-0.602242	0.28265		-0.0619373	0.640183		0.453728	0.0225388		0.333909	0.297619		0.114692	0.74633
2	Kinome 1	A02	MAP3K15	Kinome 1@A02_MAP3K15	-1.99964	0.267869		-0.138766	0.47911		-0.689985	0.0291204		-1.45495	0.0211108		-0.346987	0.344412
3	Kinome 1	A03	AKT3	Kinome 1@A03_AKT3	-0.364045	0.256578		-0.119236	0.430906		-0.905572	0.000632493	hit	-1.41565	0.0267149		0.0848459	0.74633
4	Kinome 1	A04	MAP3K14	Kinome 1@A04_MAP3K14	-0.298989	0.303507		-0.0428717	0.811009		-0.175341	0.196484		-0.891206	0.0411054		0.674241	0.0714112
5	Kinome 1	A05	PKN2	Kinome 1@A05_PKN2	-2.14935	0.00126405	hit	-0.137508	0.385527		-0.0724657	0.612574		-0.0149509	0.949565		0.462623	0.109008
6	Kinome 1	A06	AMHR2	Kinome 1@A06_AMHR2	-1.17095	0.00460627	hit	0.0567486	0.849118		-0.00551808	0.970772		-0.131143	0.599037		0.400229	0.294106
7	Kinome 1	A07	FYN	Kinome 1@A07_FYN	-0.744216	0.00869539	hit	-0.158455	0.278272		0.0710043	0.59552		0.159843	0.511014		0.0952401	0.748322
8	Kinome 1	A08	RIPK1	Kinome 1@A08_RIPK1	-0.240264	0.224759		-0.190308	0.182146		0.237775	0.575696		-1.26908	0.0535264		-0.324944	0.274672
9	Kinome 1	A09	LIMK2	Kinome 1@A09_LIMK2	-0.0289143	0.89671		0.192469	0.410758		-0.0340337	0.768296		0.313368	0.274263		0.409461	0.113831
10	Kinome 1	A10	CDK9	Kinome 1@A10_CDK9	0.133162	0.590491		-0.0773057	0.430702		-0.372551	0.0253966		-1.01725	0.0457125		0.323331	0.0877364
11	Kinome 1	A11	ARAF	Kinome 1@A11_ARAF	-1.52019	0.00968485	hit	-0.237149	0.161699		0.395459	0.0252221		0.313098	0.248251		0.360024	0.113831
12	Kinome 1	A12	TIE1	Kinome 1@A12_TIE1	0.226636	0.233098		-0.538746	0.0386198		-0.246446	0.123111		-0.174902	0.521466		0.377172	0.0921369
13	Kinome 1	B01	CDC2L1	Kinome 1@B01_CDC2L1	-0.459692	0.0361304		0.106945	0.402093		-0.230936	0.078023		-0.390573	0.257309		0.0761424	0.631824
14	Kinome 1	B02	PSKH2	Kinome 1@B02_PSKH2	-0.00694905	0.974341		-0.218536	0.346706		0.00377655	0.977496		-0.123543	0.63782		0.0109379	0.982208
15	Kinome 1	B03	PINK1	Kinome 1@B03_PINK1	-0.254641	0.206584		-0.44445	0.0299823		-0.0256228	0.885034		0.239094	0.404527		0.149736	0.633003
16	Kinome 1	B04	MAPK7	Kinome 1@B04_MAPK7	-0.838159	0.444214		-0.0886521	0.612017		-0.163375	0.286385		-0.0561757	0.866109		0.308746	0.313632
17	Kinome 1	B05	TNK1	Kinome 1@B05_TNK1	-0.312159	0.0843975		-0.2156	0.16291		0.110118	0.310887		0.150875	0.624816		0.210267	0.611953
18	Kinome 1	B06	AXL	Kinome 1@B06_AXL	0.0208988	0.929693		-0.140755	0.200898		-0.709375	0.00399811	hit	-1.30481	0.0385462		-0.0283208	0.957446
19	Kinome 1	B07	TNK2	Kinome 1@B07_TNK2	0.00406371	0.983002		-0.193647	0.175626		0.0344897	0.7593		-0.562335	0.203533		-0.10511	0.501247
20	Kinome 1	B08	FGFR3	Kinome 1@B08_FGFR3	0.0313841	0.856941		-0.143262	0.311448		-0.30364	0.107598		-0.184228	0.455995		0.0863103	0.877714
21	Kinome 1	B09	CDC2L5	Kinome 1@B09_CDC2L5	-1.66097	0.00226801	hit	0.0463756	0.725621		0.156296	0.351762		0.450979	0.161892		0.159684	0.735734
22	Kinome 1	B10	PFTK2	Kinome 1@B10_PFTK2	-0.819321	0.0117275		-0.203215	0.381169		-0.340779	0.107333		-0.731432	0.0585223		0.260769	0.567936
23	Kinome 1	B11	ITK	Kinome 1@B11_ITK	-1.50312	0.00189203	hit	-0.211669	0.175987		-0.185381	0.255842		-0.0913659	0.787599		0.0972308	0.501846
24	Kinome 1	B12	MAP3K8	Kinome 1@B12_MAP3K8	0.339657	0.111377		-0.385857	0.0161108		-0.245006	0.315049		-0.0340556	0.9004		0.267354	0.351214
25	Kinome 1	C01	DSTYK	Kinome 1@C01_DSTYK	-0.805347	0.0316774		-0.0441443	0.735466		0.224143	0.173948		0.277445	0.375797		0.314603	0.0877618
26	Kinome 1	C02	FGFR1	Kinome 1@C02_FGFR1	0.404406	0.111758		-0.329478	0.0358169		-0.10715	0.371684		-0.746	0.0672373		-0.0134381	0.952759
27	Kinome 1	C03	PSKH1	Kinome 1@C03_PSKH1	-0.397627	0.0755413		-0.680693	0.475208		-0.00944997	0.965092		0.157888	0.676225		0.187927	0.857271
28	Kinome 1	C04	INSRR	Kinome 1@C04_INSRR	-0.399384	0.262489		-0.205726	0.187204		-0.23253	0.111847		-0.520216	0.129162		0.082853	0.74633
29	Kinome 1	C05	IRAK2	Kinome 1@C05_IRAK2	-1.32807	0.00223575	hit	0.0525231	0.587173		0.499901	0.148453		0.104889	0.724338		0.0934625	0.74633
30	Kinome 1	C06	RAGE	Kinome 1@C06_RAGE	-1.1399	0.259009		-0.00752987	0.960202		0.177686	0.180815		-0.0299489	0.919066		0.340761	0.272215
31	Kinome 1	C07	PRKACB	Kinome 1@C07_PRKACB	0.0129217	0.948433		0.0192204	0.875986		0.42296	0.0330057		-0.456298	0.139571		0.306675	0.25358
32	Kinome 1	C08	FER	Kinome 1@C08_FER	0.0157777	0.929693		-0.153276	0.520582		-0.464752	0.0191331		-0.0511612	0.896913		0.0224763	0.982208
33	Kinome 1	C09	STK11	Kinome 1@C09_STK11	0.262645	0.169527		-0.152958	0.281539		0.0104711	0.943517		-0.0855292	0.743138		0.175001	0.257931
34	Kinome 1	C10	MAP3K9	Kinome 1@C10_MAP3K9	-0.129499	0.492241		-0.0829112	0.39792		-0.0114973	0.936108		0.228181	0.415253		0.22137	0.273321
35	Kinome 1	C11	TESK2	Kinome 1@C11_TESK2	-0.647422	0.310287		-0.00902832	0.931791		0.0444836	0.765378		0.18233	0.459262		0.471845	0.136921
36	Kinome 1	C12	JAK3	Kinome 1@C12_JAK3	-0.375453	0.0885385		-0.24139	0.0540816		0.0613291	0.628923		0.356076	0.221511		0.128348	0.698142
37	Kinome 1	D01	NPR2	Kinome 1@D01_NPR2	-0.101557	0.507796		-0.158928	0.175146		0.106078	0.328271		0.137742	0.589552		0.230312	0.432933
38	Kinome 1	D02	MOS	Kinome 1@D02_MOS	0.21027	0.247346		-0.387829	0.0132251		0.0779486	0.685189		-0.125429	0.655054		0.123236	0.748322
39	Kinome 1	D03	HCK	Kinome 1@D03_HCK	-0.217854	0.191514		-0.164254	0.237004		-0.294118	0.565075		-1.56609	0.0131591		-0.239344	0.162711
40	Kinome 1	D04	NEK11	Kinome 1@D04_NEK11	-0.471781	0.0273808		-0.059389	0.62747		0.1826	0.233512		-0.147334	0.653579		-0.0446127	0.823434
41	Kinome 1	D05	GRK4	Kinome 1@D05_GRK4	-0.356189	0.093245		-0.218252	0.191721		-0.102093	0.430505		-0.473365	0.163796		-0.0756934	0.631824
42	Kinome 1	D06	FASTK	Kinome 1@D06_FASTK	-1.82609	0.00164999	hit	0.0376823	0.746172		0.377962	0.0404217		0.58858	0.0883076		0.275898	0.273321
43	Kinome 1	D07	MYLK4	Kinome 1@D07_MYLK4	-0.0293882	0.89671		-0.0579499	0.658229		-0.653738	0.00325497	hit	-2.50852	0.00391597	hit	-0.489658	0.0714112
44	Kinome 1	D08	DYRK4	Kinome 1@D08_DYRK4	-0.155835	0.359951		-0.112543	0.428556		0.260314	0.126526		0.442719	0.159524		0.219848	0.608201
45	Kinome 1	D09	RAF1	Kinome 1@D09_RAF1	0.00786763	0.967576		-0.115599	0.253813		0.825035	0.000970696	hit	0.779309	0.0506905		0.263813	0.273321
46	Kinome 1	D10	FLT4	Kinome 1@D10_FLT4	-2.93438	0.00126405	hit	-0.22846	0.0970189		-0.318885	0.0259676		-0.152438	0.594426		0.264975	0.136921
47	Kinome 1	D11	CAMK2G	Kinome 1@D11_CAMK2G	0.157738	0.413715		-0.113526	0.333327		0.540946	0.0280532		0.182239	0.521466		0.374284	0.0774109
48	Kinome 1	D12	MAPK4	Kinome 1@D12_MAPK4	0.644349	0.0124121		0.0264963	0.87189		-0.0422285	0.731243		0.226611	0.489973		0.264368	0.142474
49	Kinome 1	E01	TSSK2	Kinome 1@E01_TSSK2	-0.510569	0.0316774		0.126148	0.280596		-1.01737	0.00070796	hit	-1.02007	0.0343712		0.206971	0.551374
50	Kinome 1	E02	PRKY	Kinome 1@E02_PRKY	-0.0996098	0.562693		-0.163225	0.281904		0.0943038	0.580947		0.397931	0.177702		0.249285	0.52573
51	Kinome 1	E03	KSR2	Kinome 1@E03_KSR2	0.143702	0.369022		-0.19468	0.102001		0.0621147	0.58765		-0.00715338	0.978084		0.129761	0.796257
52	Kinome 1	E04	FASTK	Kinome 1@E04_FASTK	-0.816117	0.00758882	hit	-0.212372	0.0865216		-0.0857131	0.699819		-0.515606	0.370322
53	Kinome 1	E05	PRKAA1	Kinome 1@E05_PRKAA1	0.0527253	0.772652		-0.0518462	0.666808		0.234823	0.0731194		-0.641619	0.10655		-0.104975	0.712342
54	Kinome 1	E06	WNK1	Kinome 1@E06_WNK1	-0.240868	0.170558		0.13949	0.197668		0.205344	0.200554		0.323245	0.303115		0.180121	0.268815
55	Kinome 1	E07	EPHB6	Kinome 1@E07_EPHB6	-0.434448	0.173607		-0.00858222	0.946488		0.088277	0.762161		-0.21253	0.456666		0.166139	0.412926
56	Kinome 1	E08	EPHB1	Kinome 1@E08_EPHB1	-0.316638	0.109124		-0.250875	0.0691139		0.0651111	0.656165		-0.431338	0.246117		0.154219	0.466302
57	Kinome 1	E09	NTRK1	Kinome 1@E09_NTRK1	0.102678	0.571592		-0.254612	0.110495		-0.0784431	0.461212		-0.552773	0.1171		0.0290396	0.912918
58	Kinome 1	E10	RIPK5	Kinome 1@E10_RIPK5	0.0220743	0.918381		-0.0461828	0.626316		0.289956	0.0479844		0.675832	0.083365		0.309607	0.268815
59	Kinome 1	E11	ABL1	Kinome 1@E11_ABL1	-0.797792	0.00758882	hit	-0.0311411	0.780762		0.0530232	0.610187		0.278519	0.281576		0.324687	0.109008
60	Kinome 1	E12	DDR2	Kinome 1@E12_DDR2	-1.18089	0.0030933	hit	-0.0158569	0.892877		0.459065	0.0173126		1.86603	0.00690831	hit	0.258791	0.198938
61	Kinome 1	F01	ALS2CR7	Kinome 1@F01_ALS2CR7				-0.0506299	0.809569		0.210063	0.141447		-0.485186	0.275503		0.393029	0.501846
62	Kinome 1	F02	MATK	Kinome 1@F02_MATK	0.193738	0.281481		0.0850603	0.620912		-0.157034	0.202708		-0.204029	0.476704		-0.064393	0.898958
63	Kinome 1	F03	MAST2	Kinome 1@F03_MAST2	0.0679122	0.71501		-0.0477686	0.62559		-0.209855	0.136652		-2.08061	0.00794875	hit	-0.21756	0.631824
64	Kinome 1	F04	ULK3	Kinome 1@F04_ULK3	1.73253	0.00164999	hit?	-0.111829	0.425637		0.221287	0.221685		-0.399277	0.219503		0.158436	0.698142
65	Kinome 1	F05	EIF2AK4	Kinome 1@F05_EIF2AK4	-0.68297	0.0126493		-0.104348	0.330124		0.114445	0.312787		-0.35566	0.274263		-0.145103	0.551374
66	Kinome 1	F06	MYLK3	Kinome 1@F06_MYLK3	-1.54165	0.00192035	hit	0.0352693	0.759828		-0.482668	0.00653023	hit	-2.48037	0.00391597	hit	-0.207822	0.466302
67	Kinome 1	F07	DCLK2	Kinome 1@F07_DCLK2	-0.321855	0.160747		-0.175139	0.410551		0.122734	0.460215		0.022309	0.926249		-0.00199921	0.982208
68	Kinome 1	F08	ACVR1C	Kinome 1@F08_ACVR1C	-0.283776	0.107417		-0.225333	0.124221		0.213516	0.0906933		-0.860544	0.0585223		0.0652801	0.74633
69	Kinome 1	F09	FRK	Kinome 1@F09_FRK	-2.34557	0.00126405	hit	-0.291987	0.0475396		-0.474751	0.0117587		-0.804021	0.0535264		-0.11389	0.678773
70	Kinome 1	F10	MYO3B	Kinome 1@F10_MYO3B	-0.139051	0.417099		-0.04511	0.652867		-0.134678	0.36632		-0.355911	0.217986
71	Kinome 1	F11	DYRK1B	Kinome 1@F11_DYRK1B	-0.99342	0.0296554		-0.0101644	0.925895		0.0449422	0.744404		-0.908315	0.0600349		0.0162771	0.924842
72	Kinome 1	F12	MAP3K6	Kinome 1@F12_MAP3K6	-0.684933	0.0138739		-0.235658	0.191446		-0.381247	0.0517945		-0.47814	0.148876		0.193129	0.264068
73	Kinome 1	G01	ICK	Kinome 1@G01_ICK				0.00858847	0.986351		0.293189	0.0813442		-0.3967	0.295868		0.273525	0.735734
74	Kinome 1	G02	IRAK2	Kinome 1@G02_IRAK2	-0.43488	0.0497113		0.0296395	0.854736		0.0231219	0.824177		0.0431145	0.891257		0.393647	0.351214
75	Kinome 1	G03	ACVR1B	Kinome 1@G03_ACVR1B	-1.24508	0.00327369	hit	0.0696053	0.717168		-0.0668397	0.587465		-0.899015	0.0426421		0.0173943	0.97465
76	Kinome 1	G04	PTK2	Kinome 1@G04_PTK2	-0.426565	0.107417		-0.0618963	0.625561		-0.0381838	0.750993		-0.194207	0.454365		-0.022686	0.894363
77	Kinome 1	G05	PRKX	Kinome 1@G05_PRKX	-0.169084	0.328642		-0.116577	0.382633		-0.0367647	0.809677		-1.61641	0.0257603		-0.197227	0.294106
78	Kinome 1	G06	GRK6	Kinome 1@G06_GRK6	-1.90153	0.00126405	hit	0.0841597	0.504156		-0.127105	0.320591		-0.426517	0.174103
79	Kinome 1	G07	PRKR	Kinome 1@G07_PRKR	-0.857684	0.00890864	hit	0.031533	0.848606		-0.317856	0.0486404		-1.22403	0.0273082		0.299233	0.466302
80	Kinome 1	G08	WNK4	Kinome 1@G08_WNK4	-1.59693	0.00130196	hit	-0.218607	0.117898		-0.133402	0.314139		-0.264859	0.387412		-0.0488559	0.735734
81	Kinome 1	G09	CDK7	Kinome 1@G09_CDK7	0.430806	0.289785		-0.449566	0.258426		-0.408709	0.0367792		-1.07906	0.217986		-0.142167	0.698142
82	Kinome 1	G10	STYK1	Kinome 1@G10_STYK1	-0.977538	0.00484967	hit	-0.15434	0.149533		0.171691	0.177179		0.190855	0.456666		0.0957432	0.748322
83	Kinome 1	G11	CLK3	Kinome 1@G11_CLK3	-0.0566503	0.807065		0.241521	0.2851		-0.195072	0.164546		-0.794679	0.0672373		0.14251	0.351214
84	Kinome 1	G12	NEK8	Kinome 1@G12_NEK8	-1.99421	0.0157149		-0.0166803	0.907588		0.15779	0.228502		0.356952	0.231894		0.111261	0.567936
85	Kinome 1	H01	BRAF	Kinome 1@H01_BRAF				-0.00400666	0.966293		0.282546	0.0848696		1.16606	0.0265035
86	Kinome 1	H02	BRAF V600E	Kinome 1@H02_BRAF V600E				-0.227207	0.100278		0.212022	0.138675		0.453074	0.178885		0.21627	0.685261
87	Kinome 1	H03	PRKCE	Kinome 1@H03_PRKCE				0.0105807	0.931086		-2.18269	4.04966e-05	hit	-3.71099	0.00278199	hit	-0.218015	0.315481
88	Kinome 1	H04	PRKCI	Kinome 1@H04_PRKCI				-0.268823	0.0631642		0.47607	0.00978286	hit	-0.879238	0.0718449		-0.163557	0.466302
89	Kinome 1	H05	EGFP	Kinome 1@H05_EGFP				-0.305158	0.323127					-0.608297	0.0922059
90	Kinome 3	A01	LOC653052	Kinome 3@A01_LOC653052	0.898037	0.00905102	hit?	-0.162692	0.291778					-0.471969	0.248068		0.120757	0.567936
91	Kinome 3	A02	PRKCI	Kinome 3@A02_PRKCI	0.648085	0.0159047		-0.298182	0.111519		-0.553364	0.409725		-0.88084	0.161892		-0.0933212	0.795718
92	Kinome 3	A03	PRKCH	Kinome 3@A03_PRKCH	-1.06076	0.00877386	hit	0.0227989	0.867905		0.719961	0.227923		-0.365756	0.221511		0.105904	0.522595
93	Kinome 3	A04	FES	Kinome 3@A04_FES	0.42123	0.529945		-0.0398296	0.830787		0.330836	0.639875		0.637595	0.083365		0.0933878	0.522595
94	Kinome 3	A05	IKBKE	Kinome 3@A05_IKBKE	0.506883	0.0570212		-0.548749	0.0278643					-0.0343681	0.924818		-0.0666766	0.894363
95	Kinome 3	A06	ADRBK2	Kinome 3@A06_ADRBK2	-1.37562	0.00533384	hit	-0.0677753	0.565302		0.0283583	0.893513		-0.38382	0.334301		0.273092	0.315481
96	Kinome 3	A07	RPS6KA4	Kinome 3@A07_RPS6KA4	-0.602027	0.0347066		-0.00758035	0.968812		0.00830076	0.950652		0.416189	0.20963		0.201634	0.268815
97	Kinome 3	A08	PTK6	Kinome 3@A08_PTK6	-0.104108	0.564505		0.143943	0.456894		0.0119674	0.982848		-0.117972	0.742562		-0.0935627	0.618283
98	Kinome 3	A09	TGFBR2	Kinome 3@A09_TGFBR2	0.578866	0.0193532		0.00825663	0.961041		-0.220089	0.110958		-0.238506	0.407505		0.0741481	0.698142
99	Kinome 3	A10	RET	Kinome 3@A10_RET	-2.02281	0.00102283	hit	-0.0374599	0.807865		-0.0487986	0.72723		-0.240362	0.415064		0.0808488	0.748322
100	Kinome 3	A11	RIPK3	Kinome 3@A11_RIPK3	-0.185145	0.31363		-0.111109	0.57091		-0.295287	0.123718		-0.408878	0.314938		-0.0508191	0.72757
101	Kinome 3	A12	LOC91807	Kinome 3@A12_LOC91807	0.42412	0.0853007		-0.232496	0.168331					0.0709247	0.855604		-0.026435	0.857271
102	Kinome 3	B01	ACVRL1	Kinome 3@B01_ACVRL1	-0.620889	0.0256236		-0.324733	0.057357					-0.64968	0.1171		0.0592996	0.698142
103	Kinome 3	B02	PRKCB1	Kinome 3@B02_PRKCB1	0.395353	0.0570787		-0.0198024	0.83799		0.000431421	0.997059		-0.318635	0.314938		0.0258149	0.894363
104	Kinome 3	B03	SGK	Kinome 3@B03_SGK	-2.08578	0.000868347	hit	-0.517931	0.0524032		-0.0761881	0.517649		-0.354673	0.221511		-0.371776	0.351214
105	Kinome 3	B04	RPS6KL1	Kinome 3@B04_RPS6KL1	-0.0473307	0.809368		-0.0696361	0.544056		0.254221	0.206661		-0.0808893	0.782579		0.066622	0.72757
106	Kinome 3	B05	EPHA10	Kinome 3@B05_EPHA10	-0.168461	0.457866		-0.0164902	0.867195		0.0889034	0.427631		0.405069	0.205085		0.214939	0.273321
107	Kinome 3	B06	TBK1	Kinome 3@B06_TBK1	-1.25243	0.00424317	hit	-0.116088	0.437596		0.282255	0.0950526		0.770758	0.0734752		0.316165	0.25358
108	Kinome 3	B07	CCRK	Kinome 3@B07_CCRK	0.273043	0.331216		-0.0968189	0.604957		0.163525	0.302254		0.487811	0.123762		-0.00389109	0.982208
109	Kinome 3	B08	TYRO3	Kinome 3@B08_TYRO3	0.365924	0.330838		-0.0687102	0.588266		-0.380617	0.128435		-0.204555	0.455995		-0.0798614	0.698142
110	Kinome 3	B09	JAK1	Kinome 3@B09_JAK1	-1.02891	0.0045892	hit	0.0571635	0.605733		-0.367325	0.180978		-0.440407	0.210539		0.439648	0.273321
111	Kinome 3	B10	TYRO3	Kinome 3@B10_TYRO3	0.368992	0.0959148		0.0787045	0.557072		-0.29284	0.128078		-0.310372	0.295868		0.230009	0.755718
112	Kinome 3	B11	CAMK1G	Kinome 3@B11_CAMK1G	-0.809224	0.00646409	hit	-0.0508868	0.690392		0.302225	0.0735226		0.360297	0.231227		0.0920094	0.588051
113	Kinome 3	B12	RPS6KA5	Kinome 3@B12_RPS6KA5	-1.15385	0.00269174	hit	-0.128493	0.264362		-1.61504	0.000113112	hit	-1.39716	0.0238749		0.0678382	0.771286
114	Kinome 3	C01	ADCK1	Kinome 3@C01_ADCK1	-1.13866	0.00623575	hit	-0.18531	0.162318		0.172048	0.475769		-0.252182	0.383231		0.110441	0.471765
115	Kinome 3	C02	TSSK1	Kinome 3@C02_TSSK1	-0.334043	0.0798143		-0.0762472	0.538711		-0.109002	0.547645		-0.507965	0.1434		0.133187	0.471765
116	Kinome 3	C03	LIMK1	Kinome 3@C03_LIMK1	0.107718	0.700929		-0.156027	0.180979		-0.138535	0.331547		0.683691	0.0977729		0.21418	0.264068
117	Kinome 3	C04	PRKACG	Kinome 3@C04_PRKACG	0.104717	0.553878		-0.0422781	0.721264		-0.855201	0.00058779	hit	-2.39433	0.00391597	hit	-0.78888	0.0660184
118	Kinome 3	C05	EPHB1	Kinome 3@C05_EPHB1	-0.387386	0.0946709		-0.320748	0.0284393		-0.515093	0.0405299		-0.796452	0.0672373		-0.00389336	0.982208
119	Kinome 3	C06	DSTYK	Kinome 3@C06_DSTYK	-0.18261	0.262489					-0.0810054	0.708507		0.326865	0.228494
120	Kinome 3	C07	FGR	Kinome 3@C07_FGR	0.298277	0.184298		-0.0435541	0.6973		0.262704	0.306494		0.432848	0.167316
121	Kinome 3	C08	CDK10	Kinome 3@C08_CDK10	0.0193798	0.923251					0.185565	0.513133		0.273646	0.398227
122	Kinome 3	C09	PAK6	Kinome 3@C09_PAK6	-0.550012	0.0316774		0.0600017	0.54698		0.18998	0.289113		0.437753	0.169724
123	Kinome 3	C10	PRKCZ	Kinome 3@C10_PRKCZ	-1.1475	0.00904466	hit	-0.228468	0.123464		1.08719	0.00214223	hit	0.449548	0.255105		0.151668	0.466302
124	Kinome 3	C11	ROR2	Kinome 3@C11_ROR2	0.238975	0.309124		-0.178518	0.200571		0.0393662	0.758157		-0.603778	0.129162		0.11024	0.631824
125	Kinome 3	C12	IRAK3	Kinome 3@C12_IRAK3	0.0229542	0.922289		-0.435488	0.112926		-1.00235	0.000798261	hit	0.0947274	0.924818		-0.34728	0.564765
126	Kinome 3	D01	TSSK4	Kinome 3@D01_TSSK4	0.328319	0.207922		-0.293639	0.0427825		0.0515515	0.882236		-3.60933	0.00278199	hit	-0.902997	0.0660184
127	Kinome 3	D02	EPHA1	Kinome 3@D02_EPHA1	1.03775	0.00362256	hit?				0.0244647	0.92722		-0.15628	0.809922
128	Kinome 3	D03	STK32A	Kinome 3@D03_STK32A	-0.854867	0.0105714					-0.351017	0.0619775		0.384524	0.293605
129	Kinome 3	D04	IGF1R	Kinome 3@D04_IGF1R	-0.0156672	0.929693					-0.168377	0.332666		-0.0407239	0.885542
130	Kinome 3	D05	DAPK3	Kinome 3@D05_DAPK3	-0.802355	0.00927643	hit	0.0208445	0.933979		-0.606843	0.00393628	hit	0.0869259	0.739078		0.21844	0.712342
131	Kinome 3	D06	PDGFRB	Kinome 3@D06_PDGFRB	0.499576	0.0283776					-0.0738534	0.643297		0.165471	0.531322
132	Kinome 3	D07	CDK4	Kinome 3@D07_CDK4	-1.39925	0.00362256	hit	0.0159517	0.919275		0.383955	0.0635655		0.788436	0.0506905		0.165935	0.536474
133	Kinome 3	D08	EPHA3	Kinome 3@D08_EPHA3				-0.0467497	0.621999		-0.951239	0.00290808	hit	-0.613337	0.0918966
134	Kinome 3	D09	CAMK2B	Kinome 3@D09_CAMK2B	-0.897112	0.00758882	hit	-0.109854	0.297269		0.0715486	0.60944		-0.524021	0.174218		0.181727	0.386705
135	Kinome 3	D10	BMX	Kinome 3@D10_BMX	-0.656474	0.0113787		0.219881	0.560506		-0.0911851	0.679905		0.0268027	0.924818
136	Kinome 3	D11	PRKAA2	Kinome 3@D11_PRKAA2	-1.18581	0.00533384	hit	-0.248886	0.122973		-0.453448	0.0433954		-0.230549	0.404527		0.0534616	0.933633
137	Kinome 3	D12	PFTK1	Kinome 3@D12_PFTK1	-0.04824	0.813013		0.206658	0.131952		-0.576698	0.012636		0.236242	0.346733		-0.0413791	0.894363
138	Kinome 3	E01	DYRK2	Kinome 3@E01_DYRK2	-0.97372	0.0151236		-0.0258865	0.799775					-1.30726	0.0343712		-0.192674	0.273321
139	Kinome 3	E02	AURKC	Kinome 3@E02_AURKC	-1.00652	0.00760701	hit	0.117203	0.521661		-0.68942	0.0274889		0.812914	0.0672373
140	Kinome 3	E03	MGC42105	Kinome 3@E03_MGC42105	-0.921207	0.0141727		-0.0939216	0.487899		-0.317704	0.2786		-0.592113	0.180706		0.107062	0.755718
141	Kinome 3	E04	NTRK2	Kinome 3@E04_NTRK2	-0.724092	0.0185922		0.068874	0.564293		-0.525128	0.0306367		-1.15327	0.0672373		-0.234146	0.351214
142	Kinome 3	E05	CSNK1A1L	Kinome 3@E05_CSNK1A1L	-2.11429	0.00126405	hit				-0.029088	0.929195		0.373636	0.313236
143	Kinome 3	E06	AKT1	Kinome 3@E06_AKT1	-0.210993	0.336478		0.0309612	0.824768		-0.375822	0.187156		-1.14366	0.0245599		0.213398	0.412926
144	Kinome 3	E07	UHMK1	Kinome 3@E07_UHMK1	-1.54202	0.00186313	hit				-0.171532	0.590985		0.147225	0.63755
145	Kinome 3	E08	PASK	Kinome 3@E08_PASK	0.913944	0.296319		-0.330251	0.0788257		-0.507352	0.124527		0.14242	0.696928		0.228075	0.273321
146	Kinome 3	E09	PDPK1	Kinome 3@E09_PDPK1	-0.820005	0.00646409	hit	-0.0517479	0.735442		-0.280265	0.124009		-0.102594	0.769554		0.295103	0.351214
147	Kinome 3	E10	PHKG2	Kinome 3@E10_PHKG2	-0.120847	0.465693		-0.187969	0.19932		-0.06266	0.731394		-0.344485	0.245121		0.005347	0.982208
148	Kinome 3	E11	EPHA4	Kinome 3@E11_EPHA4	-0.457985	0.0316774		-0.0730649	0.61783		-0.430466	0.103144		0.217558	0.510476		0.250042	0.351214
149	Kinome 3	E12	ADRBK1	Kinome 3@E12_ADRBK1	0.540477	0.0874832		-0.1049	0.326694		-1.02184	0.000875502	hit	-0.507628	0.129162		0.0440116	0.894363
150	Kinome 3	F01	ZAK	Kinome 3@F01_ZAK	-0.110977	0.621197								0.0125667	0.961823
151	Kinome 3	F02	PAK4	Kinome 3@F02_PAK4				0.00807558	0.93603		-0.478539	0.0368195		-0.380872	0.221511		0.124556	0.351214
152	Kinome 3	F03	LOC91461	Kinome 3@F03_LOC91461				-0.359658	0.0377119		-0.118142	0.517554		-0.539811	0.165736		0.107306	0.588051
153	Kinome 3	F04	STRADB	Kinome 3@F04_STRADB	-0.917098	0.00904466	hit	-0.0244497	0.872838		1.04598	0.0784057		0.335307	0.295868
154	Kinome 3	F05	DAPK1	Kinome 3@F05_DAPK1	-0.0977404	0.700929		-0.0683591	0.480773		-0.456661	0.102397		-0.254666	0.427128		0.0850465	0.631824
155	Kinome 3	F06	PLK3	Kinome 3@F06_PLK3				0.0157972	0.876347		0.0984724	0.642291		0.468835	0.241538
156	Kinome 3	F07	PDGFRA	Kinome 3@F07_PDGFRA	-0.379956	0.0571814		-0.0876133	0.572197		-0.337023	0.0554516		-1.08204	0.0826548		0.226937	0.234206
157	Kinome 3	F08	TGFBR1	Kinome 3@F08_TGFBR1				-0.74118	0.000776402	hit	-1.52707	0.000705236	hit	-2.013	0.00690831	hit	-0.51062	0.0660184
158	Kinome 3	F09	SGK3	Kinome 3@F09_SGK3	-0.105858	0.624445		0.0567157	0.559317		-0.0522649	0.885802		0.375125	0.222708		0.115231	0.412926
159	Kinome 3	F10	EIF2AK1	Kinome 3@F10_EIF2AK1	-0.154279	0.651493					-0.0818154	0.746447		0.100618	0.772434
160	Kinome 3	F11	MAP3K7	Kinome 3@F11_MAP3K7	-0.466543	0.0408855		-0.225189	0.118587		0.182027	0.321703		-0.441633	0.165736		0.146144	0.697021
161	Kinome 3	F12	PRKCA	Kinome 3@F12_PRKCA	-2.7254	0.000836087	hit				-0.359509	0.124369		0.0666841	0.809922
162	Kinome 3	G01	BMPR1B	Kinome 3@G01_BMPR1B	0.195906	0.249768		-0.299169	0.109908					-0.328916	0.376022		-0.312706	0.143574
163	Kinome 3	G02	PTK6	Kinome 3@G02_PTK6	-0.293412	0.115704		-0.0952954	0.441307		-0.195575	0.159297		-2.54284	0.00690831	hit	-0.329732	0.109008
164	Kinome 3	G03	LOC340371	Kinome 3@G03_LOC340371	-0.0282647	0.89671		-0.101442	0.45809					-0.216439	0.476704		0.0263296	0.877714
165	Kinome 3	G04	TRIB3	Kinome 3@G04_TRIB3	0.476081	0.0605252					-0.0118989	0.964257		2.35368	0.361689
166	Kinome 3	G05	STK38L	Kinome 3@G05_STK38L	-0.671091	0.0221004		-0.379332	0.0470534		-0.652443	0.00182944	hit	-0.711656	0.129162		0.225722	0.273321
167	Kinome 3	G06	ULK4	Kinome 3@G06_ULK4	0.302335	0.093245		-0.340947	0.0729166		-0.156771	0.28317		1.17665	0.0267149		-0.0304665	0.844596
168	Kinome 3	G07	SIK1	Kinome 3@G07_SIK1	0.227075	0.334249		-0.568371	0.0573712		0.0212802	0.880751		-0.300566	0.282335		-0.140498	0.428391
169	Kinome 3	G08	PCTK2	Kinome 3@G08_PCTK2	-0.18805	0.764771		-0.0460839	0.687563		-0.602905	0.00403597	hit	0.0637331	0.874584		0.00814067	0.965381
170	Kinome 3	G09	AURKB	Kinome 3@G09_AURKB	0.496793	0.132147		-0.243375	0.12654		-0.203726	0.117831		-0.249067	0.489281		0.0229945	0.891641
171	Kinome 3	G10	GRK6	Kinome 3@G10_GRK6	-1.56373	0.00362256	hit				-0.0638409	0.703993		-0.0876166	0.857286
172	Kinome 3	G11	EGFR	Kinome 3@G11_EGFR	0.318077	0.231202		0.00981592	0.935966		0.00442443	0.97137		0.720358	0.0864599
173	Kinome 3	G12	MINK1	Kinome 3@G12_MINK1	-2.2446	0.00286431	hit	-0.144839	0.23951		-0.582993	0.00966455	hit	-1.49524	0.00993511	hit	0.0882566	0.546893
174	Kinome 3	H01	BRAF	Kinome 3@H01_BRAF				-0.0589464	0.599947					1.41804	0.0107443		0.168326	0.618283
175	Kinome 3	H02	BRAF V600E	Kinome 3@H02_BRAF V600E				-0.117117	0.263086		0.125388	0.627593		0.723384	0.0672373		0.256951	0.113831
176	Kinome 3	H03	PRKCE	Kinome 3@H03_PRKCE				-0.16714	0.132585		-1.05534	0.00690968	hit	-3.76595	0.00278199	hit	-0.532405	0.0714112
177	Kinome 3	H04	PRKCI	Kinome 3@H04_PRKCI				-0.214577	0.151456					-0.39533	0.190033		0.0516362	0.748322
178	Kinome 3	H05	EGFP	Kinome 3@H05_EGFP										0.176901	0.64931
179	Kinome 4	A01	AKT2	Kinome 4@A01_AKT2	0.779507	0.0127117		0.271385	0.370885		0.460009	0.268925		0.669927	0.153716		0.291361	0.481289
180	Kinome 4	A02	RPS6KA1	Kinome 4@A02_RPS6KA1	-0.939686	0.0164848		-0.033108	0.760554					-0.551826	0.170434		-0.047427	0.748322
181	Kinome 4	A03	HIPK2	Kinome 4@A03_HIPK2	-0.66106	0.0138739		-0.126897	0.330725		-2.15749	2.85975e-05	hit	-1.79616	0.0242349		-0.235725	0.162711
182	Kinome 4	A04	ULK2	Kinome 4@A04_ULK2	-1.11844	0.00372682	hit	-0.160283	0.256007		-0.518456	0.00647276	hit	-0.422199	0.161892		0.0203956	0.894363
183	Kinome 4	A05	SRPK1	Kinome 4@A05_SRPK1				0.082064	0.650563					0.342661	0.422153		0.266046	0.253862
184	Kinome 4	A06	SLK	Kinome 4@A06_SLK				0.0804542	0.563923					0.585368	0.178885		0.32684	0.273321
185	Kinome 4	A07	BMPR2	Kinome 4@A07_BMPR2	-0.976413	0.0149191		-0.256638	0.0814199					-1.69376	0.0176588		-0.333572	0.0877618
186	Kinome 4	A08	PLK4	Kinome 4@A08_PLK4	-1.00764	0.0283776		0.142435	0.201095		-0.211495	0.291412		-0.13864	0.579682		0.0899029	0.631824
187	Kinome 4	A09	BCKDK	Kinome 4@A09_BCKDK	-0.379801	0.604162		0.510026	0.0309095					0.64561	0.0993654		0.0399888	0.748322
188	Kinome 4	A10	FASTKD1	Kinome 4@A10_FASTKD1				-0.0383981	0.74311		-0.406975	0.0151632		-0.409265	0.187774		0.201443	0.285939
189	Kinome 4	A11	MAP2K6	Kinome 4@A11_MAP2K6	-0.757789	0.0207206		0.12734	0.483041					0.460968	0.236257
190	Kinome 4	A12	JAK2	Kinome 4@A12_JAK2				-0.0761264	0.62961					-1.97259	0.0064243	hit	-0.129449	0.466302
191	Kinome 4	B01	LMTK2	Kinome 4@B01_LMTK2				-0.0698408	0.594413					0.585006	0.105248
192	Kinome 4	B02	AURKA	Kinome 4@B02_AURKA	-0.148296	0.555383		0.0779883	0.511083		-1.89775	2.00121e-05	hit	-0.447179	0.219733		0.0137117	0.924842
193	Kinome 4	B03	ACVR2A	Kinome 4@B03_ACVR2A	-0.406938	0.158617		-0.0458479	0.780743					-1.24937	0.0173357		0.230514	0.631824
194	Kinome 4	B04	DYRK2	Kinome 4@B04_DYRK2	-0.646852	0.0864049								0.511944	0.158882
195	Kinome 4	B05	PAK2	Kinome 4@B05_PAK2	-1.88584	0.00149076	hit	0.222139	0.350266		-0.0820375	0.576343		0.134978	0.635486
196	Kinome 4	B06	MAP4K3	Kinome 4@B06_MAP4K3				0.257757	0.0736894					-0.863853	0.0385574
197	Kinome 4	B07	PRKD2	Kinome 4@B07_PRKD2	-0.142	0.361394		0.186811	0.106149		0.181658	0.323421		0.399132	0.173301		0.116642	0.713799
198	Kinome 4	B08	STK38	Kinome 4@B08_STK38	-0.947765	0.00904466	hit	0.00619903	0.951073		-0.392335	0.0620196		-0.666198	0.0683113		0.0114364	0.965381
199	Kinome 4	B09	NEK10	Kinome 4@B09_NEK10	-0.514655	0.0876573		0.0587868	0.604092					-0.566023	0.104601		0.12978	0.351214
200	Kinome 4	B10	PTK2	Kinome 4@B10_PTK2	-0.258063	0.224759		-0.0571245	0.56723		-0.491988	0.0173076		-0.498014	0.248068
201	Kinome 4	B12	NEK9	Kinome 4@B12_NEK9	-0.163359	0.352901		0.0867136	0.505595		-0.101304	0.363674		-0.138076	0.579682		-0.0782337	0.74633
202	Kinome 4	C01	CLK2	Kinome 4@C01_CLK2	-0.733412	0.0967837								0.0658055	0.851578
203	Kinome 4	C02	MGC16169	Kinome 4@C02_MGC16169				0.158478	0.184032		-1.24334	0.00166229	hit	-0.681588	0.0672373
204	Kinome 4	C03	CHEK1	Kinome 4@C03_CHEK1	0.53858	0.116374		-0.0242721	0.817652		-0.382656	0.031258		-0.643473	0.0828486		0.050079	0.721583
205	Kinome 4	C04	PIM1	Kinome 4@C04_PIM1	-1.19526	0.00375652	hit	0.190846	0.206055		0.154911	0.18057		0.185629	0.506489
206	Kinome 4	C05	MAPKAPK2	Kinome 4@C05_MAPKAPK2	-0.0652492	0.708091		0.180773	0.154887		-0.0540517	0.615992		0.165217	0.514866		-0.13869	0.32722
207	Kinome 4	C06	CAMK2D	Kinome 4@C06_CAMK2D	-0.611319	0.0776276		-0.13006	0.369801		-0.484598	0.0181928		-0.800458	0.0506905		-0.0301449	0.894363
208	Kinome 4	C07	TSSK3	Kinome 4@C07_TSSK3	-1.51115	0.00164999	hit	-0.0432113	0.718544		-0.441302	0.0124296		-1.17998	0.0267149		0.0222277	0.894363
209	Kinome 4	C08	VRK1	Kinome 4@C08_VRK1	-1.15678	0.0368302					2.03039	0.0747423		0.330373	0.303776
210	Kinome 4	C09	CAMK2A	Kinome 4@C09_CAMK2A	-0.556672	0.0196423		-0.080881	0.46331					0.0886292	0.756471
211	Kinome 4	C10	CDKL4	Kinome 4@C10_CDKL4	-0.0571151	0.764771		0.0691084	0.499227		0.951147	0.000375421	hit	-0.000373311	0.998175		-0.0507865	0.73546
212	Kinome 4	C11	CDC2L6	Kinome 4@C11_CDC2L6	1.22472	0.400481		0.0713213	0.469192		-0.150984	0.23788		0.132805	0.7138
213	Kinome 4	C12	DAPK2	Kinome 4@C12_DAPK2	-0.563301	0.0252684		-0.228618	0.219793		-0.569582	0.00652131	hit	-0.830338	0.0476472		0.252504	0.344412
214	Kinome 4	D01	CAMKK2	Kinome 4@D01_CAMKK2	-0.821077	0.00758882	hit							-0.233751	0.404527
215	Kinome 4	D02	MAP4K1	Kinome 4@D02_MAP4K1	-0.610695	0.0149191		-0.352907	0.131213					-0.511994	0.139571		0.16273	0.588051
216	Kinome 4	D03	SNRK	Kinome 4@D03_SNRK				0.174932	0.123242		-0.0690119	0.733293		1.16576	0.152058		0.215278	0.234206
217	Kinome 4	D04	ERBB4	Kinome 4@D04_ERBB4	-0.530199	0.0215183		-0.260043	0.0552716		-0.272439	0.0838561		-0.584149	0.129162		0.258293	0.351214
218	Kinome 4	D05	CAMK4	Kinome 4@D05_CAMK4	-1.08772	0.00362256	hit	-0.0197266	0.850598		-0.534957	0.0081953	hit	-0.523265	0.129594		0.075464	0.631824
219	Kinome 4	D06	BMX	Kinome 4@D06_BMX	-0.439939	0.0602149		0.401864	0.0277787		-0.53648	0.0525687		-0.59574	0.105248		0.115508	0.412926
220	Kinome 4	D07	FASTK	Kinome 4@D07_FASTK				0.0528826	0.632572		-0.364957	0.0233771		-2.35351	0.00375258	hit	-0.122114	0.501846
221	Kinome 4	D08	ALPK2	Kinome 4@D08_ALPK2										-0.599154	0.295868
222	Kinome 4	D09	DYRK3	Kinome 4@D09_DYRK3							0.183762	0.223774		-0.269281	0.383324
223	Kinome 4	D10	ERN1	Kinome 4@D10_ERN1	-0.704205	0.0157428		-0.00828999	0.929756		-0.311507	0.312198		-1.02377	0.0267149
224	Kinome 4	D11	RPS6KC1	Kinome 4@D11_RPS6KC1	-0.602304	0.0188831					-0.230432	0.228694		-0.51521	0.228494
225	Kinome 4	D12	TAOK3	Kinome 4@D12_TAOK3	-1.26091	0.00260121	hit	-0.135517	0.57027		-0.609702	0.00464192	hit	-0.72895	0.0734752		-0.0985052	0.72757
226	Kinome 4	E01	MAP3K13	Kinome 4@E01_MAP3K13				-0.0532338	0.601329					-0.384416	0.238558		-0.0470012	0.844596
227	Kinome 4	E02	MAP4K5	Kinome 4@E02_MAP4K5				0.0829682	0.43726		-1.07344	0.0016748	hit	-1.86267	0.00730798	hit	-0.393523	0.0714112
228	Kinome 4	E03	MAST1	Kinome 4@E03_MAST1				0.172786	0.125595					0.223747	0.487521
229	Kinome 4	E04	BUB1B	Kinome 4@E04_BUB1B							-0.403157	0.127937		-0.476912	0.20963
230	Kinome 4	E05	CSNK2A2	Kinome 4@E05_CSNK2A2	-0.102826	0.549089								0.269379	0.303115
231	Kinome 4	E06	ADCK4	Kinome 4@E06_ADCK4				0.119723	0.275444					-1.07613	0.0389259
232	Kinome 4	E07	FLJ25006	Kinome 4@E07_FLJ25006	-0.476156	0.0497113		0.178551	0.139704					-0.128686	0.639961		0.230439	0.43211
233	Kinome 4	E08	PRKD1	Kinome 4@E08_PRKD1	-0.28651	0.248074		0.013152	0.889105		-0.28516	0.116743		-0.153072	0.723324		0.0481387	0.787232
234	Kinome 4	E09	PDK1	Kinome 4@E09_PDK1				0.0178832	0.861848					0.567211	0.0993654
235	Kinome 4	E10	PBK	Kinome 4@E10_PBK							-0.0665606	0.746753		0.10604	0.742473
236	Kinome 4	E11	RIOK3	Kinome 4@E11_RIOK3				0.15943	0.280255		-0.118458	0.285157		-0.296713	0.313236		0.0750025	0.698142
237	Kinome 4	E12	RPS6KB2	Kinome 4@E12_RPS6KB2				-0.16917	0.278932		-0.0571501	0.661481		-0.0389637	0.891257
238	Kinome 4	F01	TTK	Kinome 4@F01_TTK				0.0138694	0.954987		-0.337412	0.521365		-0.241072	0.383324		-0.0566834	0.894363
239	Kinome 4	F02	MAPK3	Kinome 4@F02_MAPK3	-0.854549	0.0139098								-0.0409459	0.924818
240	Kinome 4	F03	NRBP1	Kinome 4@F03_NRBP1	1.55464	0.280719								0.964294	0.0455407
241	Kinome 4	F04	ACVR1	Kinome 4@F04_ACVR1	-0.79221	0.0110094		-0.0777884	0.643523					0.355062	0.20963
242	Kinome 4	F05	DMPK	Kinome 4@F05_DMPK	-1.17874	0.111108		-0.264178	0.158658					-0.0515404	0.874584		0.148014	0.551374
243	Kinome 4	F06	ADCK4	Kinome 4@F06_ADCK4										0.192277	0.524758
244	Kinome 4	F07	SRPK2	Kinome 4@F07_SRPK2				0.256479	0.0787854					-0.0268079	0.924818		0.277028	0.113831
245	Kinome 4	F08	CSNK1G3	Kinome 4@F08_CSNK1G3				-0.357462	0.480986					0.176783	0.644001
246	Kinome 4	F09	AKT3	Kinome 4@F09_AKT3	0.181571	0.336774		-0.125335	0.49129		-0.990187	0.00272081	hit	-1.90252	0.00545956	hit	-0.447817	0.273321
247	Kinome 4	F10	STK16	Kinome 4@F10_STK16	-0.795097	0.010602		-0.0629686	0.829351					0.479497	0.129594		0.171487	0.631824
248	Kinome 4	F11	VRK2	Kinome 4@F11_VRK2				-0.043172	0.687199					-0.0284499	0.919066
249	Kinome 4	F12	SRC	Kinome 4@F12_SRC	-0.0044562	0.983002		-0.101061	0.389306		-1.42205	0.000402183	hit	-0.447824	0.180697		-0.175642	0.273321
250	Kinome 4	G01	YES1	Kinome 4@G01_YES1	-0.210034	0.474483								2.7914	0.267927
251	Kinome 4	G02	MKNK1	Kinome 4@G02_MKNK1	-0.616979	0.0221004		-0.0834844	0.3962		-0.304106	0.0885533		-0.454002	0.274198
252	Kinome 4	G03	MAP2K3	Kinome 4@G03_MAP2K3	-0.981985	0.00644003	hit				0.453697	0.101896		0.195122	0.548485
253	Kinome 4	G04	MARK1	Kinome 4@G04_MARK1	0.234845	0.336478					-2.63856	0.138002		0.482047	0.383231
254	Kinome 4	G05	FLJ23356	Kinome 4@G05_FLJ23356				-0.121583	0.357166		-0.21428	0.122379		-0.625939	0.09874		-0.0599391	0.679775
255	Kinome 4	G06	PAK7	Kinome 4@G06_PAK7	0.17948	0.39009								0.289488	0.303776
256	Kinome 4	G07	PRKAA1	Kinome 4@G07_PRKAA1	-0.791614	0.252923		0.109633	0.537387					-0.8951	0.0437096
257	Kinome 4	G08	LYK5	Kinome 4@G08_LYK5				-0.354097	0.0422729		0.291041	0.29849		0.240631	0.414429		-0.0422908	0.874427
258	Kinome 4	G09	PDK4	Kinome 4@G09_PDK4	-0.836688	0.0999663		-0.3521	0.0475895		-1.27813	0.000210123	hit	-2.39698	0.00730798	hit	-0.384675	0.0877618
259	Kinome 4	G10	PNCK	Kinome 4@G10_PNCK	1.22936	0.0159411		-0.072533	0.541054		1.23293	0.308919		-0.159772	0.63782
260	Kinome 4	G11	NEK6	Kinome 4@G11_NEK6	-1.12451	0.00623575	hit	-0.129867	0.419087		-0.486383	0.217374		-0.26064	0.444354		-0.00524485	0.982208
261	Kinome 4	G12	MET	Kinome 4@G12_MET				-0.177877	0.149738					-0.50074	0.180706
262	Kinome 4	H01	BRAF	Kinome 4@H01_BRAF				0.031283	0.762323		0.606607	0.00272707	hit	1.09366	0.0257603
263	Kinome 4	H02	BRAF V600E	Kinome 4@H02_BRAF V600E				0.127862	0.340265		0.45895	0.0181446		0.739512	0.104601		0.138513	0.501846
264	Kinome 4	H03	PRKCE	Kinome 4@H03_PRKCE				0.0592936	0.539859		-2.04062	3.54374e-05	hit	-3.64249	0.00278199	hit	-0.384202	0.0714112
265	Kinome 4	H04	PRKCI	Kinome 4@H04_PRKCI										-0.370256	0.20963		-0.0745572	0.631824
266	Kinome 4	H05	EGFP	Kinome 4@H05_EGFP										0.00379206	0.991723
267	Kinome 5	A01	MAPK14	Kinome 5@A01_MAPK14				-0.0137633	0.909983					-0.0476466	0.927103
268	Kinome 5	A02	NEK3	Kinome 5@A02_NEK3	0.630301	0.0188831		-0.315517	0.0193983					-0.752681	0.242716		-0.127025	0.412926
269	Kinome 5	A03	PRKACA	Kinome 5@A03_PRKACA	-1.06349	0.00941911	hit							0.606062	0.388127
270	Kinome 5	A04	NLK	Kinome 5@A04_NLK	-0.766913	0.140017		-0.27418	0.223636					0.285894	0.703121
271	Kinome 5	A05	RIOK2	Kinome 5@A05_RIOK2										-0.2988	0.727257
272	Kinome 5	A06	RPS6KA6	Kinome 5@A06_RPS6KA6	-0.208234	0.256568								-0.0500926	0.90439
273	Kinome 5	A07	CHEK2	Kinome 5@A07_CHEK2				-0.288902	0.0278607					-0.225799	0.7138
274	Kinome 5	A08	FASTKD2	Kinome 5@A08_FASTKD2										-0.0979012	0.754259
275	Kinome 5	A09	CSK	Kinome 5@A09_CSK										0.417111	0.248068
276	Kinome 5	A10	BCKDK	Kinome 5@A10_BCKDK	-0.498356	0.0563662								-0.245062	0.444354
277	Kinome 5	A11	CAMK1D	Kinome 5@A11_CAMK1D				-0.05822	0.58111					0.115202	0.814256
278	Kinome 5	A12	CSNK2A1	Kinome 5@A12_CSNK2A1										-0.809814	0.0883076
279	Kinome 5	B01	NEK7	Kinome 5@B01_NEK7	-0.0772368	0.923251								1.36335	0.0385462
280	Kinome 5	B02	MAPK10	Kinome 5@B02_MAPK10				-0.401747	0.148849					-1.06751	0.109555		-0.219355	0.466302
281	Kinome 5	B03	PKMYT1	Kinome 5@B03_PKMYT1	-0.0363204	0.89671		-0.0396022	0.79404					-0.349051	0.46062
282	Kinome 5	B04	PIM2	Kinome 5@B04_PIM2	0.660185	0.0520702		-0.075113	0.528287					1.62763	0.373837
283	Kinome 5	B05	MAPKAPK3	Kinome 5@B05_MAPKAPK3										0.0113962	0.968964
284	Kinome 5	B06	MAPK13	Kinome 5@B06_MAPK13	0.437996	0.626453		-0.321202	0.245695					0.319574	0.235457
285	Kinome 5	B07	RIOK1	Kinome 5@B07_RIOK1	-0.746026	0.00855749	hit	-0.113326	0.278142					-0.147928	0.7138
286	Kinome 5	B08	CSNK1G1	Kinome 5@B08_CSNK1G1				-0.109155	0.358539					-0.235046	0.368763		0.126522	0.624572
287	Kinome 5	B09	CDKL2	Kinome 5@B09_CDKL2	-0.626954	0.0343587								1.23405	0.0993654
288	Kinome 5	B10	MAPK6	Kinome 5@B10_MAPK6				-0.00742849	0.955281					-0.0597717	0.857286		-0.0724723	0.631824
289	Kinome 5	B11	STK3	Kinome 5@B11_STK3	-0.13158	0.51884		-0.102989	0.585189					0.0149348	0.975519
290	Kinome 5	B12	SYK	Kinome 5@B12_SYK	-0.0942763	0.786073		-0.24459	0.0634023					-0.780683	0.159524		-0.0802116	0.631824
291	Kinome 5	C01	PCTK1	Kinome 5@C01_PCTK1	-0.157956	0.459337		-0.096895	0.404699					0.479799	0.443813
292	Kinome 5	C02	BMP2K	Kinome 5@C02_BMP2K	0.175659	0.885815								1.22905	0.161892
293	Kinome 5	C03	RP6-213H19.1	Kinome 5@C03_RP6-213H19.1				-0.33846	0.0384697					0.0289552	0.946197
294	Kinome 5	C04	OXSR1	Kinome 5@C04_OXSR1										-0.236562	0.536148
295	Kinome 5	C05	SNF1LK	Kinome 5@C05_SNF1LK	1.21215	0.224759								0.24817	0.552623
296	Kinome 5	C06	CSNK1G1	Kinome 5@C06_CSNK1G1				-0.126965	0.324968					-0.706749	0.300424
297	Kinome 5	C07	CSNK1G2	Kinome 5@C07_CSNK1G2				-0.13022	0.355732					0.0814355	0.814256
298	Kinome 5	C08	FASTKD5	Kinome 5@C08_FASTKD5	-0.703964	0.0149632								1.44219	0.308454
299	Kinome 5	C09	SCYL3	Kinome 5@C09_SCYL3				-0.260614	0.0517015		-0.0971365	0.793019		-0.514879	0.221511
300	Kinome 5	C10	PCTK1	Kinome 5@C10_PCTK1	-0.0695239	0.740152		-0.00846304	0.948362					-0.245022	0.42896
301	Kinome 5	C11	MARK3	Kinome 5@C11_MARK3				-0.161872	0.174248		0.583042	0.374857		-0.24682	0.488512
302	Kinome 5	C12	SYK	Kinome 5@C12_SYK	-0.580806	0.0316774								-1.12352	0.469077
303	Kinome 5	D01	RPS6KB1	Kinome 5@D01_RPS6KB1	0.0400938	0.983002		-0.261927	0.0546604					0.644925	0.376022
304	Kinome 5	D02	CDK5	Kinome 5@D02_CDK5	-0.264128	0.306994		-0.404459	0.110932					-0.106915	0.855604
305	Kinome 5	D03	PDK2	Kinome 5@D03_PDK2										0.340568	0.487521
306	Kinome 5	D04	MAPK9	Kinome 5@D04_MAPK9				-0.669921	0.0568501					-0.489283	0.26003
307	Kinome 5	D05	TRIB1	Kinome 5@D05_TRIB1										-0.194659	0.591759
308	Kinome 5	D06	CDK2	Kinome 5@D06_CDK2				-0.631737	0.132933					-0.686044	0.139571
309	Kinome 5	D07	PRKG1	Kinome 5@D07_PRKG1	0.538772	0.620542		-0.170881	0.129594					-0.342033	0.267927
310	Kinome 5	D08	PLK1	Kinome 5@D08_PLK1				-0.0782175	0.613729					0.155669	0.742473
311	Kinome 5	D09	MAPKAPK5	Kinome 5@D09_MAPKAPK5										-0.70554	0.0950156
312	Kinome 5	D10	STK25	Kinome 5@D10_STK25	-1.41499	0.00945578	hit	0.1155	0.370584					-0.0417219	0.941742
313	Kinome 5	D11	STK40	Kinome 5@D11_STK40				-0.247689	0.0555144					-0.222491	0.520375
314	Kinome 5	D12	PRPF4B	Kinome 5@D12_PRPF4B				-0.432709	0.00712155	hit				-1.19757	0.0410465		-0.0284552	0.924842
315	Kinome 5	E01	MKNK2	Kinome 5@E01_MKNK2										0.602967	0.248441
316	Kinome 5	E02	MAPK12	Kinome 5@E02_MAPK12				-0.0640776	0.555802					-0.0784445	0.885429
317	Kinome 5	E03	AAK1	Kinome 5@E03_AAK1										1.29924	0.0457125
318	Kinome 5	E04	STK32B	Kinome 5@E04_STK32B	-0.512668	0.0718533								0.553919	0.383231
319	Kinome 5	E05	TLK1	Kinome 5@E05_TLK1										-0.286975	0.530643
320	Kinome 5	E06	STK19	Kinome 5@E06_STK19	-0.402269	0.0682615								0.857089	0.1171
321	Kinome 5	E07	SCYL2	Kinome 5@E07_SCYL2				-0.158281	0.205061					-0.118732	0.857286
322	Kinome 5	E08	ZAP70	Kinome 5@E08_ZAP70	-0.172612	0.388307		-0.117983	0.403118					-0.641089	0.1171		-0.0495861	0.748322
323	Kinome 5	E09	CASK	Kinome 5@E09_CASK	-0.590345	0.0159411								0.28867	0.482106
324	Kinome 5	E10	RPS6KA3	Kinome 5@E10_RPS6KA3	0.000722294	0.995746								0.0976462	0.848206
325	Kinome 5	E11	YSK4	Kinome 5@E11_YSK4	-0.289286	0.131548								0.311619	0.281576
326	Kinome 5	E12	CAMK1	Kinome 5@E12_CAMK1										-1.13538	0.0396632
327	Kinome 5	F01	SGK493	Kinome 5@F01_SGK493										1.35216	0.182526
328	Kinome 5	F02	CDC2	Kinome 5@F02_CDC2	-0.134625	0.562693		-0.140269	0.280729					0.117804	0.803276
329	Kinome 5	F03	SIK2	Kinome 5@F03_SIK2				-0.30377	0.0975444					0.724145	0.308819
330	Kinome 5	F04	MAPK1	Kinome 5@F04_MAPK1	-0.842203	0.0388131		-0.180906	0.139849					-0.594667	0.531553
331	Kinome 5	F05	PAK1	Kinome 5@F05_PAK1				0.0532395	0.737032					0.257824	0.607943
332	Kinome 5	F06	STK24	Kinome 5@F06_STK24										0.625622	0.275153
333	Kinome 5	F07	TRIB2	Kinome 5@F07_TRIB2										1.14198	0.118833
334	Kinome 5	F08	NRBP	Kinome 5@F08_NRBP	-0.818156	0.0102457								-0.284121	0.690703
335	Kinome 5	F09	STK40	Kinome 5@F09_STK40				-0.327327	0.0273526					0.312927	0.246117
336	Kinome 5	F10	ADCK5	Kinome 5@F10_ADCK5				-0.363282	0.0760889					-0.493255	0.231227		-0.16206	0.294106
337	Kinome 5	F11	EEF2K	Kinome 5@F11_EEF2K										0.0736789	0.848206
338	Kinome 5	F12	PDK3	Kinome 5@F12_PDK3				-0.205726	0.121892					-0.674105	0.109555
339	Kinome 5	G01	PXK	Kinome 5@G01_PXK				-0.310126	0.0714048					0.261384	0.678491
340	Kinome 5	G02	SGK196	Kinome 5@G02_SGK196										0.939957	0.181389
341	Kinome 5	G03	EPHA7	Kinome 5@G03_EPHA7				-0.225962	0.15071					2.18461	0.0975264
342	Kinome 5	G04	TLK2	Kinome 5@G04_TLK2										0.522388	0.113101
343	Kinome 5	G05	STRADA	Kinome 5@G05_STRADA										0.153312	0.749104
344	Kinome 5	G06	MAPK8	Kinome 5@G06_MAPK8				-0.201747	0.158589					1.10859	0.083365
345	Kinome 5	G07	STK19	Kinome 5@G07_STK19				-0.397871	0.0673634					-0.67857	0.113101		0.0166537	0.924842
346	Kinome 5	G08	CDC2L2	Kinome 5@G08_CDC2L2	-0.798561	0.0205056								-0.164089	0.809922
347	Kinome 5	G09	BRSK2	Kinome 5@G09_BRSK2										1.25403	0.205085
348	Kinome 5	G10	MARK2	Kinome 5@G10_MARK2										0.124112	0.693418
349	Kinome 5	G11	PAK4	Kinome 5@G11_PAK4										0.663711	0.0672373
350	Kinome 5	G12	MAP2K2	Kinome 5@G12_MAP2K2	-0.358934	0.0786162								-0.735692	0.217986
351	Kinome 5	H01	BRAF	Kinome 5@H01_BRAF				-1.26884	0.142879		0.062404	0.78915		1.33654	0.100293
352	Kinome 5	H02	BRAF V600E	Kinome 5@H02_BRAF V600E				-0.174452	0.118508		-0.246171	0.448554		0.830919	0.0826548		0.0235224	0.894363
353	Kinome 5	H03	PRKCE	Kinome 5@H03_PRKCE				-0.043386	0.750699		-2.52757	2.17661e-05	hit	-3.19002	0.00375258	hit	-0.422655	0.0714112
354	Kinome 5	H04	PRKCI	Kinome 5@H04_PRKCI										-0.591972	0.353844		-0.12731	0.412926
355	Kinome 5	H05	EGFP	Kinome 5@H05_EGFP										0.342234	0.248149
356	Mutant plate	A01	EGFR wt	Mutant plate@A01_EGFR wt	0.798132	0.00758882	hit?							0.0947048	0.919066
357	Mutant plate	A02	EGFR G719S	Mutant plate@A02_EGFR G719S										-0.174901	0.848206
358	Mutant plate	A03	EGFR del3	Mutant plate@A03_EGFR del3	-0.893397	0.00758882	hit							1.30862	0.160356
359	Mutant plate	A04	EGFR insNPG	Mutant plate@A04_EGFR insNPG	-0.938327	0.0118784								-1.34321	0.0257603
360	Mutant plate	A05	EGFR L858R	Mutant plate@A05_EGFR L858R	-0.250874	0.217274								0.515068	0.519374
361	Mutant plate	A06	EGFR T790M	Mutant plate@A06_EGFR T790M	-1.13999	0.00362256	hit				0.162794	0.186842		-0.248721	0.378959
362	Mutant plate	A07	EGFR L858R T790M	Mutant plate@A07_EGFR L858R T790M	-0.556997	0.030375								-0.308503	0.255105
363	Mutant plate	A08	EGFR vIII	Mutant plate@A08_EGFR vIII										-0.312578	0.404527
364	Mutant plate	A09	ABL1 wt	Mutant plate@A09_ABL1 wt	0.241373	0.597757								-0.214626	0.488512
365	Mutant plate	A10	ABL1 G2A	Mutant plate@A10_ABL1 G2A	-0.693655	0.0316774								-0.199139	0.652305
366	Mutant plate	A11	ABL1 T315I	Mutant plate@A11_ABL1 T315I	-0.88954	0.0101016								0.0379013	0.889012
367	Mutant plate	A12	FLT3 wt	Mutant plate@A12_FLT3 wt										-0.271113	0.46062
368	Mutant plate	B01	FLT3 D835Y	Mutant plate@B01_FLT3 D835Y	0.0253229	0.923251								0.847642	0.18856
369	Mutant plate	B02	FLT3 ITD	Mutant plate@B02_FLT3 ITD	1.7107	0.0500243								0.0681755	0.889012
370	Mutant plate	B03	ERBB4 wt	Mutant plate@B03_ERBB4 wt										-0.126026	0.714064
371	Mutant plate	B04	ERBB4 E836K	Mutant plate@B04_ERBB4 E836K				-0.0530591	0.611576					-0.0957568	0.855604
372	Mutant plate	B05	ERBB4 E872K	Mutant plate@B05_ERBB4 E872K	-0.690008	0.0138739								0.346679	0.332975
373	Mutant plate	B06	RET wt	Mutant plate@B06_RET wt	0.0718502	0.659477								-0.0485101	0.9004
374	Mutant plate	B07	RET M918T	Mutant plate@B07_RET M918T	-2.41995	0.000836087	hit							-0.242316	0.404527
375	Mutant plate	B08	MET wt	Mutant plate@B08_MET wt										-0.236311	0.372047
376	Mutant plate	B09	MET Y1248C	Mutant plate@B09_MET Y1248C										0.413575	0.383231
377	Mutant plate	B10	MET Y1252C	Mutant plate@B10_MET Y1252C										0.247836	0.466758
378	Mutant plate	B11	ROS	Mutant plate@B11_ROS	1.28982	0.294444								-0.494164	0.152058
379	Mutant plate	B12	ALK wt	Mutant plate@B12_ALK wt	1.08275	0.309124								0.0705291	0.835196
380	Mutant plate	C01	ALK T1151M	Mutant plate@C01_ALK T1151M	0.487236	0.208839								0.111868	0.889071
381	Mutant plate	C02	ALK F1174L	Mutant plate@C02_ALK F1174L	-2.20641	0.0019374	hit	0.00691013	0.951741					0.59293	0.318088
382	Mutant plate	C03	ALK R1275Q	Mutant plate@C03_ALK R1275Q	-0.437909	0.224759
383	Mutant plate	C04	MTOR	Mutant plate@C04_MTOR
384	Mutant plate	C05	MTOR kin	Mutant plate@C05_MTOR kin				-0.014426	0.898261					-0.644705	0.131713
385	Mutant plate	C06	BRAF	Mutant plate@C06_BRAF	-0.290595	0.237398
386	Mutant plate	C07	BRAF G464V	Mutant plate@C07_BRAF G464V	-0.157736	0.604437
387	Mutant plate	C08	BRAF G466A	Mutant plate@C08_BRAF G466A	-1.63222	0.00267311	hit
388	Mutant plate	C09	BRAF G466E	Mutant plate@C09_BRAF G466E	0.920243	0.010602
389	Mutant plate	C10	BRAF G466V	Mutant plate@C10_BRAF G466V	0.876005	0.0151236								0.028808	0.946197
390	Mutant plate	C11	BRAF G469A	Mutant plate@C11_BRAF G469A	1.0303	0.00479676	hit?
391	Mutant plate	C12	BRAF G469E	Mutant plate@C12_BRAF G469E	1.17576	0.00309265	hit?							-0.428441	0.221511
392	Mutant plate	D01	BRAF E586K	Mutant plate@D01_BRAF E586K	0.978042	0.00941911	hit?	-0.0837684	0.395657		-0.13145	0.253219
393	Mutant plate	D02	BRAF D594V	Mutant plate@D02_BRAF D594V	1.02643	0.00362256	hit?
394	Mutant plate	D03	BRAF G596R	Mutant plate@D03_BRAF G596R	1.41628	0.00186313	hit?
395	Mutant plate	D04	BRAF V600E	Mutant plate@D04_BRAF V600E	0.628085	0.0406285
396	Mutant plate	D05	BRAF K601E	Mutant plate@D05_BRAF K601E	1.45122	0.00241699	hit?
397	Mutant plate	D06	BRAF A727V	Mutant plate@D06_BRAF A727V	0.610806	0.0263003
398	Mutant plate	D07	BCR-ABL wt	Mutant plate@D07_BCR-ABL wt	0.851151	0.0100134
399	Mutant plate	D08	BCR-ABL T315I	Mutant plate@D08_BCR-ABL T315I	1.08506	0.00564758
400	Mutant plate	D09	BCR-ABL F317L	Mutant plate@D09_BCR-ABL F317L	0.990958	0.00623575	hit?
401	Mutant plate	D10	BCR-ABL F382A	Mutant plate@D10_BCR-ABL F382A	-0.223426	0.553083
402	Mutant plate	D11	BCR-ABL H396P	Mutant plate@D11_BCR-ABL H396P	-0.289241	0.496235
403	Mutant plate	D12	BCR-ABL Y440C	Mutant plate@D12_BCR-ABL Y440C	-0.248487	0.162547
404	Mutant plate	E01	BCR-ABL M244I	Mutant plate@E01_BCR-ABL M244I	-0.0080824	0.967299
405	Mutant plate	E02	BCR-ABL T224A	Mutant plate@E02_BCR-ABL T224A	0.336629	0.107417
406	Mutant plate	E03	BCR-ABL A269V	Mutant plate@E03_BCR-ABL A269V	-0.225365	0.31347
407	Mutant plate	E04	BCR-ABL L248R	Mutant plate@E04_BCR-ABL L248R	-0.255624	0.176259								-0.513992	0.267927
408	Mutant plate	E05	BCR-ABL G250E	Mutant plate@E05_BCR-ABL G250E	-0.585067	0.014981
409	Mutant plate	E06	BCR-ABL Q252H	Mutant plate@E06_BCR-ABL Q252H	-0.149691	0.465693
410	Mutant plate	E07	BCR-ABL Y253H	Mutant plate@E07_BCR-ABL Y253H	0.018844	0.931874
411	Mutant plate	E08	BCR-ABL E285K	Mutant plate@E08_BCR-ABL E285K	-0.527748	0.027407								-0.216421	0.489281
412	Mutant plate	E09	BCR-ABL D276V	Mutant plate@E09_BCR-ABL D276V	-0.563124	0.0207206
413	Mutant plate	E10	BCR-ABL M278K	Mutant plate@E10_BCR-ABL M278K	-0.534938	0.0316774		-0.111295	0.362681		-0.0682991	0.543518		-1.09041	0.0385574
414	Mutant plate	E11	BCR-ABL E279K	Mutant plate@E11_BCR-ABL E279K	-0.0290051	0.929693
415	Mutant plate	E12	BCR-ABL E281K	Mutant plate@E12_BCR-ABL E281K	0.164064	0.410264
416	Mutant plate	F01	BCR-ABL E282D	Mutant plate@F01_BCR-ABL E282D	0.0161297	0.967576
417	Mutant plate	F02	BCR-ABL V289F	Mutant plate@F02_BCR-ABL V289F	-0.566014	0.0247166		-0.0757043	0.448808
418	Mutant plate	F03	BCR-ABL F311L	Mutant plate@F03_BCR-ABL F311L	-0.696798	0.0117275
419	Mutant plate	F04	BCR-ABL E316D	Mutant plate@F04_BCR-ABL E316D	0.211898	0.226408
420	Mutant plate	F05	BCR-ABL T315I	Mutant plate@F05_BCR-ABL T315I	-0.588637	0.0149632
421	Mutant plate	F06	BCR-ABL Q346H	Mutant plate@F06_BCR-ABL Q346H	-0.187279	0.304556
422	Mutant plate	F07	BCR-ABL I352K	Mutant plate@F07_BCR-ABL I352K	-0.183331	0.31363
423	Mutant plate	F08	BCR-ABL Q300H	Mutant plate@F08_BCR-ABL Q300H	-0.609992	0.0225243								-0.0562811	0.885542
424	Mutant plate	F09	BCR-ABL V339A	Mutant plate@F09_BCR-ABL V339A	-0.0761044	0.698765
425	Mutant plate	F10	BCR-ABL E292Q	Mutant plate@F10_BCR-ABL E292Q	-0.494438	0.0350768
426	Mutant plate	F11	BCR-ABL N374S	Mutant plate@F11_BCR-ABL N374S	-0.249212	0.165609
427	Mutant plate	F12	BCR-ABL G372R	Mutant plate@F12_BCR-ABL G372R	0.1985	0.231202
428	Mutant plate	G01	BCR-ABL H396R	Mutant plate@G01_BCR-ABL H396R	-0.425865	0.0495109
429	Mutant plate	G02	BCR-ABL M472I	Mutant plate@G02_BCR-ABL M472I	-0.514216	0.0224955
430	Mutant plate	G03	BCR-ABL E450K	Mutant plate@G03_BCR-ABL E450K	-0.512512	0.0458478
431	Mutant plate	G04	BCR-ABL F486S	Mutant plate@G04_BCR-ABL F486S	0.702758	0.576762
432	Mutant plate	G05	BCR-ABL I502M	Mutant plate@G05_BCR-ABL I502M	-0.32284	0.128427
433	Mutant plate	G06	BCR-ABL E494A	Mutant plate@G06_BCR-ABL E494A	-0.361139	0.0999663
434	Mutant plate	G07	BCR-ABL E499K	Mutant plate@G07_BCR-ABL E499K	-0.142279	0.40466
435	Mutant plate	G08	BCR-ABL G321D	Mutant plate@G08_BCR-ABL G321D	-0.246122	0.158617								-0.057362	0.842755
436	Mutant plate	G09	BCR-ABL L451M	Mutant plate@G09_BCR-ABL L451M	-0.327483	0.0755413
437	Mutant plate	G10	BCR-ABL E236K	Mutant plate@G10_BCR-ABL E236K	-0.243003	0.531517
438	Mutant plate	G11	BCR-ABL E286K	Mutant plate@G11_BCR-ABL E286K	0.144651	0.397506
439	Mutant plate	G12	BCR-ABL K271N	Mutant plate@G12_BCR-ABL K271N	-0.522696	0.0209729
440	Mutant plate	H01	BRAF	Mutant plate@H01_BRAF							0.3795	0.0550411		1.90162	0.0426421		0.519534	0.0967832
441	Mutant plate	H02	BRAF V600E	Mutant plate@H02_BRAF V600E							0.474942	0.018085		0.919302	0.10609		-0.0432052	0.794999
442	Mutant plate	H03	PRKCE	Mutant plate@H03_PRKCE							-1.70696	5.06722e-05	hit	-3.38978	0.00278199	hit	-0.473199	0.0714112
443	Mutant plate	H04	PRKCI	Mutant plate@H04_PRKCI							0.210398	0.0874216		-0.819655	0.0585223
444	Mutant plate	H05	EGFP	Mutant plate@H05_EGFP
445	Translocation plate	A01	CCDC6-PDGFRB	Translocation plate@A01_CCDC6-PDGFRB	0.697646	0.0245985		0.150227	0.422236		0.778617	0.02843		0.017862	0.961031		0.0861012	0.712342
446	Translocation plate	A02	ETV6-FGFR3	Translocation plate@A02_ETV6-FGFR3	0.602245	0.0281935					-0.0742584	0.58878		-0.750851	0.139571
447	Translocation plate	A03	ETV6-FLT3	Translocation plate@A03_ETV6-FLT3	-1.13624	0.00455763	hit				-0.673222	0.0676285		-1.00284	0.180706		0.123025	0.74633
448	Translocation plate	A04	ETV6-NTRK3	Translocation plate@A04_ETV6-NTRK3	-0.56977	0.0159352					-0.521729	0.0303576		-0.540429	0.295868		0.0176805	0.965381
449	Translocation plate	A05	ETV6-PDGFRA	Translocation plate@A05_ETV6-PDGFRA	-1.42284	0.00316857	hit				0.4961	0.0900181		-0.0530577	0.897361
450	Translocation plate	A06	ETV6-PDGFRB	Translocation plate@A06_ETV6-PDGFRB	-1.74706	0.00126405	hit							-0.45478	0.177702
451	Translocation plate	A07	ETV6-SYK	Translocation plate@A07_ETV6-SYK	-1.64966	0.00164999	hit				-0.278878	0.310687		-0.482377	0.148876		-0.0556147	0.894363
452	Translocation plate	A08	FCHSD1-BRAF	Translocation plate@A08_FCHSD1-BRAF	-0.373836	0.090947
453	Translocation plate	A09	FGFR1OP-FGFR1	Translocation plate@A09_FGFR1OP-FGFR1	-0.188072	0.36415					-0.129507	0.261053		0.334183	0.476704		0.0198451	0.894363
454	Translocation plate	A10	FGFR1OP2-FGFR1	Translocation plate@A10_FGFR1OP2-FGFR1							-0.32076	0.0343242		-0.245328	0.519374		0.0663803	0.798588
455	Translocation plate	A11	HIP1-PDGFRB	Translocation plate@A11_HIP1-PDGFRB	-3.18347	0.000836087	hit	0.172983	0.227619		-0.103402	0.339697		0.198911	0.573313		0.0502283	0.74633
456	Translocation plate	A12	ITK-SYK	Translocation plate@A12_ITK-SYK	1.14647	0.00362256	hit?
457	Translocation plate	B01	KTN1-RET	Translocation plate@B01_KTN1-RET				0.241083	0.147808		0.0169168	0.878968		-0.238478	0.42896		-0.125979	0.351214
458	Translocation plate	B02	MSN-ALK	Translocation plate@B02_MSN-ALK	-1.29356	0.00241699	hit	0.330186	0.077741		-0.705366	0.00928641	hit	-1.10352	0.0256998		-0.432736	0.113831
459	Translocation plate	B03	NCOA4-RET	Translocation plate@B03_NCOA4-RET	0.00214309	0.991354								-2.18858	0.00545956	hit
460	Translocation plate	B04	NDE1-PDGFRB	Translocation plate@B04_NDE1-PDGFRB	-0.594835	0.0333173
461	Translocation plate	B05	PRKAR1A-RET	Translocation plate@B05_PRKAR1A-RET	-0.969187	0.00643926	hit
462	Translocation plate	B06	SPTBN1-FLT3	Translocation plate@B06_SPTBN1-FLT3	-0.231988	0.252923
463	Translocation plate	B07	STRN-PDGFRA	Translocation plate@B07_STRN-PDGFRA	-0.626809	0.0308951		0.0434582	0.711467		-0.188705	0.225051		-0.449273	0.189659		0.202932	0.234206
464	Translocation plate	B08	TFG-ALK	Translocation plate@B08_TFG-ALK	-1.28636	0.00294488	hit
465	Translocation plate	B09	TFG-NTRK1	Translocation plate@B09_TFG-NTRK1	0.952367	0.00623575	hit?
466	Translocation plate	B10	TPM3-ALK	Translocation plate@B10_TPM3-ALK	-0.445538	0.0779084
467	Translocation plate	B11	TPM3-PDGFRB	Translocation plate@B11_TPM3-PDGFRB	-0.725772	0.0361304		-0.130536	0.228025		-0.725863	0.00337655	hit	-1.11759	0.1171		-0.670399	0.0660184
468	Translocation plate	B12	TPM4-ALK	Translocation plate@B12_TPM4-ALK	-1.56971	0.00526288	hit				-0.517072	0.175186		-0.132059	0.703121		0.0695273	0.787232
469	Translocation plate	C01	CCDC6-RET	Translocation plate@C01_CCDC6-RET	0.653846	0.0205056					0.0421131	0.706585		0.0845844	0.794226		0.0288336	0.928743
470	Translocation plate	C02	FIP1L1-PDGFRA	Translocation plate@C02_FIP1L1-PDGFRA	-0.149909	0.450672		0.0505946	0.721259		0.134658	0.247378		-0.0708638	0.885542		0.140702	0.631824
471	Translocation plate	C03	NPM1-ALK	Translocation plate@C03_NPM1-ALK	-0.0814448	0.634486		0.140149	0.337733		-0.461569	0.0067104	hit	-0.382485	0.326683		-0.226818	0.469906
472	Translocation plate	C04	TPR-MET	Translocation plate@C04_TPR-MET	-0.677521	0.074712
473	Translocation plate	C05	BCR-ABL	Translocation plate@C05_BCR-ABL	-1.32066	0.00302915	hit
474	Translocation plate	C06	BCR-ABL T315I	Translocation plate@C06_BCR-ABL T315I	-0.587718	0.0675939		-0.0999033	0.436127		0.449631	0.0165602		1.4936	0.0149836		0.0549366	0.72757
475	Translocation plate	C07	FGFR1 wt	Translocation plate@C07_FGFR1 wt	-0.615386	0.0245985		-0.0194582	0.844606		0.297661	0.0379857		0.288101	0.383231		-0.106522	0.588051
476	Translocation plate	C08	FGFR1-W666R	Translocation plate@C08_FGFR1-W666R	-0.841038	0.00904466	hit	-0.123378	0.373865		0.290062	0.0483282		0.630104	0.0975264		0.0163238	0.924842
477	Translocation plate	C09	FGFR1-V607M	Translocation plate@C09_FGFR1-V607M	-0.765251	0.0138739		-0.109228	0.323062		0.573329	0.00299602	hit	0.867332	0.0452319		0.0571349	0.698142
478	Translocation plate	C10	FGFR1-A520T	Translocation plate@C10_FGFR1-A520T	-0.813063	0.0120025		-0.125197	0.309233		0.793091	0.000878436	hit	1.04192	0.0265035		0.170228	0.501846
479	Translocation plate	C11	FGFR1-R622G	Translocation plate@C11_FGFR1-R622G	-0.249964	0.157829		0.0205266	0.8592		0.274744	0.0483861		0.69284	0.0922059		0.0566448	0.698142
480	Translocation plate	C12	FLT4 wt	Translocation plate@C12_FLT4 wt	-0.244589	0.317025		-0.15605	0.300923		1.17875	0.000177074	hit	1.76118	0.00678165	hit	0.530052	0.0660184
481	Translocation plate	D01	FLT4-H1035R	Translocation plate@D01_FLT4-H1035R	-0.896122	0.0104928		-0.347349	0.0490273		0.716236	0.00229097	hit	1.05234	0.0265035		-0.112108	0.698142
482	Translocation plate	D02	FLT4-L1044P	Translocation plate@D02_FLT4-L1044P	-0.231316	0.305827		-0.212551	0.070902		0.836299	0.00121271	hit	1.40356	0.0140691		0.0628448	0.668055
483	Translocation plate	D03	FLT4-P1114L	Translocation plate@D03_FLT4-P1114L	-0.101645	0.604814		-0.25099	0.0429428		0.273505	0.048146		0.369721	0.20963		0.00875819	0.963427
484	Translocation plate	D04	INSR wt	Translocation plate@D04_INSR wt	0.179771	0.33748		-0.126036	0.257173		0.128945	0.251448		0.411787	0.231227		-0.0268847	0.857271
485	Translocation plate	D05	INSR-A1161T	Translocation plate@D05_INSR-A1161T	0.303382	0.201932		-0.0219567	0.840298		0.0923898	0.387223		0.613111	0.0963302		-0.0328145	0.857271
486	Translocation plate	D06	INSR-R1201Q	Translocation plate@D06_INSR-R1201Q	0.273841	0.193754		-0.239235	0.0568238		0.39755	0.0186719		1.49475	0.0149836		0.119979	0.412926
487	Translocation plate	D07	INSR-W1227S	Translocation plate@D07_INSR-W1227S	-1.6516	0.00192035	hit	-0.200159	0.0899206		-0.246798	0.0770669		-0.432219	0.167316		0.0124718	0.932306
488	Translocation plate	D08	TEK wt	Translocation plate@D08_TEK wt	-1.46994	0.0874395		0.223878	0.116555		-0.205516	0.255083		-0.536252	0.167316		0.0288383	0.894363
489	Translocation plate	D09	TEK-R849W	Translocation plate@D09_TEK-R849W	-1.68668	0.0234773		-0.0872843	0.558294		-0.199333	0.116154		-0.147068	0.606935		-0.0382254	0.781238
490	Translocation plate	D10	TEK-Y897S	Translocation plate@D10_TEK-Y897S	0.0362132	0.923251		-0.0844071	0.500629		-0.0652777	0.595192		-0.0593534	0.848206		-0.0236535	0.894363
491	Translocation plate	D11	ACVR1 wt	Translocation plate@D11_ACVR1 wt
492	Translocation plate	D12	ACVR1-R206H	Translocation plate@D12_ACVR1-R206H	-0.181858	0.740152		-0.224842	0.343283		-0.0448563	0.685447		0.012876	0.955525		0.0669817	0.690943
493	Translocation plate	E01	ACVR1-G328R	Translocation plate@E01_ACVR1-G328R	-0.0860151	0.78678		0.00451892	0.981273		0.414637	0.0257146		-0.3919	0.297619		-0.0176392	0.916735
494	Translocation plate	E02	ACVR1-G356D	Translocation plate@E02_ACVR1-G356D				-0.0572554	0.548066		-0.115658	0.315225		-0.480771	0.177702		-0.0428139	0.748322
495	Translocation plate	E03	JAK2 wt	Translocation plate@E03_JAK2 wt	0.0681375	0.946192		-0.186515	0.207599		0.012799	0.943381		-0.202134	0.456666		0.0114879	0.940373
496	Translocation plate	E04	JAK2-V617F	Translocation plate@E04_JAK2-V617F				-0.11237	0.416034		-0.119434	0.408082		-0.226076	0.412485		0.0421668	0.755718
497	Translocation plate	E05	ACVRL1 wt	Translocation plate@E05_ACVRL1 wt	-0.734582	0.0335266		-0.105808	0.313115		-0.141422	0.263702		-0.472683	0.171562		0.0626468	0.698142
498	Translocation plate	E06	ACVRL1-L337P	Translocation plate@E06_ACVRL1-L337P	-0.880815	0.0164848		-0.153122	0.179912		-0.124266	0.500956		-0.44486	0.201901		0.00254465	0.982208
499	Translocation plate	E07	ACVRL1-C344P	Translocation plate@E07_ACVRL1-C344P	-0.94022	0.0236356		-0.273852	0.0649554		-0.065631	0.52618		-0.539361	0.104601		0.00879454	0.965381
500	Translocation plate	E08	ACVRL1-R374W	Translocation plate@E08_ACVRL1-R374W	0.419322	0.316041		-0.00623072	0.9636		-0.121117	0.289842		-0.420552	0.194322		-0.0168923	0.912918
501	Translocation plate	E09	ACVRL1-K487T	Translocation plate@E09_ACVRL1-K487T	0.0990991	0.546417		-0.144644	0.299322		-0.00242395	0.981026		-0.10797	0.703121		0.0428777	0.748322
502	Translocation plate	E10	AKT2 wt	Translocation plate@E10_AKT2 wt	0.237138	0.191514		-0.000999591	0.992621		-0.00369624	0.970997		0.0869237	0.876152		0.00234779	0.982208
503	Translocation plate	E11	AKT2-R274H	Translocation plate@E11_AKT2-R274H	0.577031	0.0795886		-0.101227	0.507095		-0.0402299	0.696297		-0.0362313	0.941742		-0.00391369	0.982208
504	Translocation plate	E12	BMPR1B wt	Translocation plate@E12_BMPR1B wt				-0.193252	0.211243		-0.207715	0.0933487		-0.3587	0.265372		0.0843668	0.546893
505	Translocation plate	F01	BMPR1B-R486W	Translocation plate@F01_BMPR1B-R486W	0.35589	0.498091					0.143969	0.252051		0.0395732	0.941742
506	Translocation plate	F02	BMPR2 wt	Translocation plate@F02_BMPR2 wt	-0.542813	0.184708		-0.0560121	0.559217		-0.0983303	0.393415		-0.449814	0.217986		0.00601409	0.98065
507	Translocation plate	F03	BMPR2-C483R	Translocation plate@F03_BMPR2-C483R	-0.862689	0.0101236		-0.351436	0.0134893		-0.241326	0.103134		-0.367233	0.221511		0.00383581	0.982208
508	Translocation plate	F04	BMPR2-R491Q	Translocation plate@F04_BMPR2-R491Q	-0.77607	0.0106488		-0.238056	0.137581		-0.0162614	0.884615		-0.0337216	0.902599		-0.0412035	0.748322
509	Translocation plate	F05	TGFBR1 wt	Translocation plate@F05_TGFBR1 wt				-0.157164	0.265444		-0.316359	0.0391711		-0.3927	0.219839		0.00964663	0.963547
510	Translocation plate	F06	TGFBR1-M328R	Translocation plate@F06_TGFBR1-M328R				-0.0437447	0.673106		-0.195871	0.144822		-0.210195	0.42896		-0.0376616	0.755718
511	Translocation plate	F07	TGFBR1-D400G	Translocation plate@F07_TGFBR1-D400G	-0.288595	0.173607		-0.0816021	0.568463		-0.0525197	0.614031		-0.322377	0.238558		0.00958423	0.963427
512	Translocation plate	F08	TGFBR1-R487P	Translocation plate@F08_TGFBR1-R487P	-0.183804	0.424119		-0.320194	0.114495		-0.17199	0.141792		-0.286687	0.27348		0.00500131	0.982208
513	Translocation plate	F09	LRRK2 wt	Translocation plate@F09_LRRK2 wt	-1.55136	0.00431824	hit	-0.102647	0.315144		-0.0199009	0.858817		0.0766092	0.767897		-0.0925611	0.564765
514	Translocation plate	F10	LRRK2 G2019S	Translocation plate@F10_LRRK2 G2019S				-0.0970489	0.356429		-0.130285	0.244849		0.0306749	0.941742		0.00341217	0.982208
515	Translocation plate	G01	PDGFRA wt	Translocation plate@G01_PDGFRA wt	-1.62852	0.00269174	hit				0.44757	0.0140017		0.691999	0.219839
516	Translocation plate	G02	PDGFRA-T674M	Translocation plate@G02_PDGFRA-T674M	-0.262644	0.249768		-0.319157	0.250186		-0.0951473	0.491227		-0.241402	0.488044		0.0220865	0.894363
517	Translocation plate	G03	PDGFRA-D842V	Translocation plate@G03_PDGFRA-D842V				-0.201739	0.166113		-0.105792	0.331056		-0.48284	0.177702		0.0414977	0.826479
518	Translocation plate	G04	PDGFRA T674M D842V	Translocation plate@G04_PDGFRA T674M D842V	-2.67256	0.00164999	hit	-0.326508	0.105797		-0.419989	0.0304114		-0.411707	0.189659		-0.0554298	0.698142
519	Translocation plate	G05	FGFR2 wt	Translocation plate@G05_FGFR2 wt				-0.112465	0.33719		-0.0914537	0.443201		-0.25696	0.314938		-0.0770803	0.631824
520	Translocation plate	G06	FGFR2-N549H	Translocation plate@G06_FGFR2-N549H				-0.135119	0.252995		-0.119886	0.28598		-0.372454	0.217986		-0.0690638	0.631824
521	Translocation plate	G07	FGFR2-E565G	Translocation plate@G07_FGFR2-E565G	-0.719428	0.0139098					-0.162162	0.289647		-0.348938	0.235457
522	Translocation plate	G08	FGFR2-K641R	Translocation plate@G08_FGFR2-K641R	1.31669	0.00515018	hit?	-0.15332	0.22304		-0.050326	0.642268		0.217625	0.499343		0.055811	0.755718
523	Translocation plate	G09	FGFR2-A648T	Translocation plate@G09_FGFR2-A648T	0.64888	0.0612972		-0.0445107	0.736692		-0.0234998	0.824095		-0.344726	0.240475		-0.0592381	0.748322
524	Translocation plate	G10	MAP2K1 wt	Translocation plate@G10_MAP2K1 wt				-0.0147979	0.898519		-0.022434	0.826801		-0.173758	0.666042		-0.0465134	0.755718
525	Translocation plate	G11	MAP2K1-Y130C	Translocation plate@G11_MAP2K1-Y130C							-0.126635	0.300831		1.67083	0.0267149		-0.0531738	0.808714
526	Translocation plate	G12	empty	Translocation plate@G12_empty							-0.115588	0.310476		-0.43501	0.30343
527	Translocation plate	H01	BRAF	Translocation plate@H01_BRAF				-0.693222	0.150967		0.431769	0.0424725		1.28367	0.0186313
528	Translocation plate	H02	BRAF V600E	Translocation plate@H02_BRAF V600E				-0.203882	0.07908		0.565057	0.0067152	hit	0.398784	0.295868		0.142967	0.365786
529	Translocation plate	H03	PRKCE	Translocation plate@H03_PRKCE				-0.162809	0.133084		-1.83428	2.28098e-05	hit	-3.01684	0.00278199	hit	-0.418548	0.0714112
530	Translocation plate	H04	PRKCI	Translocation plate@H04_PRKCI							0.101709	0.58245		-0.900402	0.0817016
531	Translocation plate	H05	EGFP	Translocation plate@H05_EGFP
532	Control	H01	FLT3 ITD	Control@H01_FLT3 ITD	-0.038502	0.831836
533	Control	H02	ETV6-FLT3	Control@H01_ETV6-FLT3	-0.4013	0.0983867
534	Control	H03	ETV6-NTRK3	Control@H01_ETV6-NTRK3	0.0727729	0.659477
535	Control	H04	BRAF	Control@H01_BRAF	-3.34467	0.000836087	hit
536	Control	H05	BRAF V600E	Control@H01_BRAF V600E	0.0102602	0.971408
537	Control	H06	3xFLAG-V5-JAK2	Control@H01_3xFLAG-V5-JAK2	-2.21487	0.00149076	hit
