# Supplementary material for: Development of actionable targets of multi-kinase inhibitors (AToMI) screening platform to dissect kinase targets of staurosporines in glioblastoma cells
Source: Sci Rep. 2022 Aug 13;12:13796. doi: 10.1038/s41598-022-18118-7 (PMC9376105; doi:10.1038/s41598-022-18118-7)
Supplement: Supplementary file 3 — Supplementary Information 3. [file 41598_2022_18118_MOESM3_ESM.xlsx]

## Sheet: Sheet1
Table S2. 29 kinase hit list.
Kinase	CEP-701	K252a	UCN.01	Rebeccamycin	K252c
HIPK2	-0.661	-1.796	-2.157	-0.127	-0.236
RPS6KA5	-1.154	-1.397	-1.615	-0.128	0.068
PDK4	-0.837	-2.397	-1.278	-0.352	-0.385
TSSK2	-0.511	-1.02	-1.017	0.126	0.207
AKT3	-0.364	-1.416	-0.906	-0.119	0.085
PDGFRB	-0.726	-1.118	-0.726	-0.131	-0.67
ALK	-1.294	-1.104	-0.705	0.33	-0.433
MAP3K15	-2	-1.455	-0.69	-0.139	-0.347
STK38L	-0.671	-0.712	-0.652	-0.379	0.226
TAOK3	-1.261	-0.729	-0.61	-0.136	-0.099
MINK1	-2.245	-1.495	-0.583	-0.145	0.088
BMX	-0.44	-0.596	-0.536	0.402	0.116
CAMK4	-1.088	-0.523	-0.535	-0.02	0.075
NTRK2	-0.724	-1.153	-0.525	0.069	-0.234
ULK2	-1.118	-0.422	-0.518	-0.16	0.02
EPHB1	-0.387	-0.796	-0.515	-0.321	-0.004
CAMK2D	-0.611	-0.8	-0.485	-0.13	-0.03
MYLK3	-1.542	-2.48	-0.483	0.035	-0.208
FRK	-2.346	-0.804	-0.475	-0.292	-0.114
TSSK3	-1.511	-1.18	-0.441	-0.043	0.022
PDGFRA	-2.673	-0.412	-0.42	-0.327	-0.055
STK38	-0.948	-0.666	-0.392	0.006	0.011
MAP3K6	-0.685	-0.478	-0.381	-0.236	0.193
JAK1	-1.029	-0.44	-0.367	0.057	0.44
CDK15	-0.819	-0.731	-0.341	-0.203	0.261
PDGFRA	-0.38	-1.082	-0.337	-0.088	0.227
PRKR	-0.858	-1.224	-0.318	0.032	0.299
NIM1K	-0.921	-0.592	-0.318	-0.094	0.107
DAPK2	-0.563	-0.83	-0.57	-0.229	0.253
