# Supplementary material for: Development of actionable targets of multi-kinase inhibitors (AToMI) screening platform to dissect kinase targets of staurosporines in glioblastoma cells
Source: Sci Rep. 2022 Aug 13;12:13796. doi: 10.1038/s41598-022-18118-7 (PMC9376105; doi:10.1038/s41598-022-18118-7)
Supplement: Supplementary file 4 — Supplementary Information 4. [file 41598_2022_18118_MOESM4_ESM.xlsx]

## Sheet: FlexiPlate100pmolSO3056885
Table S3. Custom siRNA kinase library.
Entrez Gene Id	NCBI gene symbol	Gene Description	mRNA Accessions	siRNA Target Sequence	Product Id	Product Name
28996	HIPK2	homeodomain interacting protein kinase 2	NM_001113239 NM_022740	AACCAGTACCCTTACATATAA	SI02659811	Hs_HIPK2_5
28996	HIPK2	homeodomain interacting protein kinase 2	NM_001113239 NM_022740	AAGCGTCGGGTGAATATGTAT	SI04439393	Hs_HIPK2_10
28996	HIPK2	homeodomain interacting protein kinase 2	NM_001113239 NM_022740	CCAGGTGAACATGACGACAGA	SI04439386	Hs_HIPK2_9
9252	RPS6KA5	ribosomal protein S6 kinase, 90kDa, polypeptide 5	NM_004755 NM_182398	AAGCCAGTCATTCGAGATGAA	SI02225433	Hs_RPS6KA5_8
9252	RPS6KA5	ribosomal protein S6 kinase, 90kDa, polypeptide 5	NM_004755 NM_182398	AAGCGTAATGCAGCTGTCATA	SI04951632	Hs_RPS6KA5_15
9252	RPS6KA5	ribosomal protein S6 kinase, 90kDa, polypeptide 5	NM_004755 NM_182398	TTGGGTGTTCTAATGTATGAA	SI03025428	Hs_RPS6KA5_12
5166	PDK4	pyruvate dehydrogenase kinase, isozyme 4	NM_002612	AAGTTCGAAATAGACACCATA	SI02660056	Hs_PDK4_7
5166	PDK4	pyruvate dehydrogenase kinase, isozyme 4	NM_002612	CAGATGCTATCATCTACTTAA	SI02660049	Hs_PDK4_6
5166	PDK4	pyruvate dehydrogenase kinase, isozyme 4	NM_002612	AGGCCTCTTGTTCACATCAAA	SI02629067	Hs_PDK4_5
23617	TSSK2	testis-specific serine kinase 2	NM_053006	GTCGGCCTTCACGTAAACTAA	SI02225216	Hs_STK22B_6
23617	TSSK2	testis-specific serine kinase 2	NM_053006	CAAGTTCAATGTGGCTGTCAA	SI02225209	Hs_STK22B_5
23617	TSSK2	testis-specific serine kinase 2	NM_053006	TTGGCAAGGGTTCCTACGCAA	SI04439190	Hs_TSSK2_4
10000	AKT3	v-akt murine thymoma viral oncogene homolog 3	NM_001206729 NM_005465 NM_181690	ACCAGAGGTGTTAGAAGATAA	SI02757762	Hs_AKT3_12
10000	AKT3	v-akt murine thymoma viral oncogene homolog 3	NM_001206729 NM_005465 NM_181690	ATGAAGTGGCACACACTCTAA	SI04899874	Hs_AKT3_17
10000	AKT3	v-akt murine thymoma viral oncogene homolog 3	NM_001206729 NM_005465 NM_181690	AAGACATTAAATTTCCTCGAA	SI03031329	Hs_AKT3_13
5159	PDGFRB	platelet-derived growth factor receptor, beta polypeptide	NM_002609	CTGCCGAGCAACTTTGATCAA	SI00605745	Hs_PDGFRB_6
5159	PDGFRB	platelet-derived growth factor receptor, beta polypeptide	NM_002609	CCGAGCAACTTTGATCAACGA	SI00605738	Hs_PDGFRB_5
5159	PDGFRB	platelet-derived growth factor receptor, beta polypeptide	NM_002609	AAGGAGGACCCATCTATATCA	SI03034773	Hs_PDGFRB_8
238	ALK	anaplastic lymphoma receptor tyrosine kinase	NM_004304	CTGGGCCTGTATACCGGATAA	SI02632854	Hs_ALK_6
238	ALK	anaplastic lymphoma receptor tyrosine kinase	NM_004304	CACCTACGTATTTAAGATGAA	SI02632847	Hs_ALK_5
238	ALK	anaplastic lymphoma receptor tyrosine kinase	NM_004304	CTCCTCGGTTCTAGGGCTAAA	SI00062475	Hs_ALK_3
389840	MAP3K15	mitogen-activated protein kinase kinase kinase 15	NM_001001671	GGCCGAGATCTGAGCAATCAA	SI03105725	Hs_MAP3K15_2
389840	MAP3K15	mitogen-activated protein kinase kinase kinase 15	NM_001001671	GAGAACGGCTACATTAAGATA	SI03102484	Hs_MAP3K15_1
389840	MAP3K15	mitogen-activated protein kinase kinase kinase 15	NM_001001671	CTGGATGTTCGCGATGGACAA	SI00396298	Hs_FLJ16518_4
23012	STK38L	serine/threonine kinase 38 like	NM_015000	CAGAACCGGACTACAAATCCA	SI04439029	Hs_STK38L_10
23012	STK38L	serine/threonine kinase 38 like	NM_015000	TACAACCATGATAACCATTAT	SI02224614	Hs_STK38L_6
23012	STK38L	serine/threonine kinase 38 like	NM_015000	AGGGAGATGTACTGTATTATA	SI02224607	Hs_STK38L_5
51347	TAOK3	TAO kinase 3	NM_016281	CAGCTCCTCCGTCGTGCATAA	SI02622368	Hs_TAOK3_6
51347	TAOK3	TAO kinase 3	NM_016281	CAAACAGTATAAAGCACTCAA	SI02224761	Hs_TAOK3_5
51347	TAOK3	TAO kinase 3	NM_016281	AAGAGCGGATCTCCAAACATA	SI00115038	Hs_TAOK3_4
50488	MINK1	misshapen-like kinase 1	NM_001024937 NM_015716 NM_153827 NM_170663	CCGGAAGTACAAGAAGCGATT	SI02759022	Hs_MINK1_6
50488	MINK1	misshapen-like kinase 1	NM_001024937 NM_015716 NM_153827 NM_170663	CCGCAACATCGCCACCTACTA	SI04954978	Hs_MINK1_10
50488	MINK1	misshapen-like kinase 1	NM_001024937 NM_015716 NM_153827 NM_170663	CACATGTCTCATCAAGACTTA	SI00112140	Hs_MINK1_4
660	BMX	BMX non-receptor tyrosine kinase	NM_001721 NM_203281	CGGAACAAAGTTTCCAGTCAA	SI00605325	Hs_BMX_6
660	BMX	BMX non-receptor tyrosine kinase	NM_001721 NM_203281	CCCAATATGACAACGAATCAA	SI00605318	Hs_BMX_5
660	BMX	BMX non-receptor tyrosine kinase	NM_001721 NM_203281	CCCATTTCAGATTGTCTATAA	SI04895065	Hs_BMX_12
814	CAMK4	calcium/calmodulin-dependent protein kinase IV	NM_001744	TTGCAAGTTAACACAACGTAA	SI00605346	Hs_CAMK4_6
814	CAMK4	calcium/calmodulin-dependent protein kinase IV	NM_001744	CAGAAGCCTTATGCTCTCAAA	SI00605339	Hs_CAMK4_5
814	CAMK4	calcium/calmodulin-dependent protein kinase IV	NM_001744	AAGGGATATTACAGTGAGCGA	SI03035858	Hs_CAMK4_8
4915	NTRK2	neurotrophic tyrosine kinase, receptor, type 2	NM_001007097 NM_001018064 NM_001018065 NM_001018066 NM_006180	GGGCTCCTTAAGGATAACTAA	SI03106173	Hs_NTRK2_7
4915	NTRK2	neurotrophic tyrosine kinase, receptor, type 2	NM_001007097 NM_001018064 NM_001018065 NM_001018066 NM_006180	CAGCGCTTCAGTGGTTCTATA	SI03067246	Hs_NTRK2_6
4915	NTRK2	neurotrophic tyrosine kinase, receptor, type 2	NM_001007097 NM_001018064 NM_001018065 NM_001018066 NM_006180	CTGACGAGTTTGTCTAGGAAA	SI02636844	Hs_NTRK2_5
9706	ULK2	unc-51 like autophagy activating kinase 2	NM_001142610 NM_014683	CAGCCTGAGATACGTGCCTTA	SI02660406	Hs_ULK2_6
9706	ULK2	unc-51 like autophagy activating kinase 2	NM_001142610 NM_014683	CAAGCATTTGATCGACCCAAA	SI05147044	Hs_ULK2_13
9706	ULK2	unc-51 like autophagy activating kinase 2	NM_001142610 NM_014683	AAGACTTGGGAGACATGTTAA	SI05147037	Hs_ULK2_12
2047	EPHB1	EPH receptor B1	NM_004441	GCGGGATGATGTGACCTACAA	SI02223564	Hs_EPHB1_6
2047	EPHB1	EPH receptor B1	NM_004441	ATGGCCCTGGATTATCTACTA	SI02223557	Hs_EPHB1_5
2047	EPHB1	EPH receptor B1	NM_004441	AGGGAAGTTTCTTCAAACAAA	SI04026141	Hs_EPHB1_9
817	CAMK2D	calcium/calmodulin-dependent protein kinase II delta	NM_001221 NM_172114 NM_172115 NM_172127 NM_172128 NM_172129	GTGCGACTTCATGATAGCATA	SI00605031	Hs_CAMK2D_10
817	CAMK2D	calcium/calmodulin-dependent protein kinase II delta	NM_001221 NM_172114 NM_172115 NM_172127 NM_172128 NM_172129	CCGCCTGCATAGCATATATTA	SI00605024	Hs_CAMK2D_9
817	CAMK2D	calcium/calmodulin-dependent protein kinase II delta	NM_001221 NM_172114 NM_172115 NM_172127 NM_172128 NM_172129	AACCCTCATGTACATCTGGTA	SI04948265	Hs_CAMK2D_14
91807	MYLK3	myosin light chain kinase 3	NM_182493	GACCATGAATTTCATTGTAAA	SI02659951	Hs_LOC91807_7
91807	MYLK3	myosin light chain kinase 3	NM_182493	CCGGATCACAGATGAGAAGTA	SI04441192	Hs_MLCK_3
91807	MYLK3	myosin light chain kinase 3	NM_182493	CAGGACATCAAATTAAGATCA	SI00162575	Hs_LOC91807_2
2444	FRK	fyn-related Src family tyrosine kinase	NM_002031	CTGGGAGTACCTAGAACCCTA	SI00287427	Hs_FRK_6
2444	FRK	fyn-related Src family tyrosine kinase	NM_002031	CAGGACAGTCAAGGTGATATA	SI00287420	Hs_FRK_5
2444	FRK	fyn-related Src family tyrosine kinase	NM_002031	CCCGAAGCCATTCGTAGTAAT	SI04435207	Hs_FRK_11
81629	TSSK3	testis-specific serine kinase 3	NM_052841	CTGGAGTCTGCCGACGGGAAA	SI03097360	Hs_TSSK3_2
81629	TSSK3	testis-specific serine kinase 3	NM_052841	ATCCTCCGGCCTTCAATTGAA	SI03047765	Hs_TSSK3_1
81629	TSSK3	testis-specific serine kinase 3	NM_052841	AAGAAGTTAGTTGGCATCCAT	SI00146790	Hs_STK22C_2
5156	PDGFRA	platelet-derived growth factor receptor, alpha polypeptide	NM_006206	CTGGAGGGTCATTGAATCAAT	SI04777535	Hs_PDGFRA_11
5156	PDGFRA	platelet-derived growth factor receptor, alpha polypeptide	NM_006206	CCCGAGACTCCTGTAACCTTA	SI00085561	Hs_PDGFRA_2
5156	PDGFRA	platelet-derived growth factor receptor, alpha polypeptide	NM_006206	CGCAGGAAGCCTACTATTTAA	SI02659706	Hs_PDGFRA_7
11329	STK38	serine/threonine kinase 38	NM_007271	TACGTCGGCCATAAACAGCTA	SI02224313	Hs_STK38_6
11329	STK38	serine/threonine kinase 38	NM_007271	AACCTTATCGCTCAACATGAA	SI02224306	Hs_STK38_5
11329	STK38	serine/threonine kinase 38	NM_007271	CAGAGTTACAGTTGTCAGTGA	SI04438938	Hs_STK38_11
9064	MAP3K6	mitogen-activated protein kinase kinase kinase 6	NM_004672	CCACAAGAACATAGTGCGCTA	SI04438049	Hs_MAP3K6_11
9064	MAP3K6	mitogen-activated protein kinase kinase kinase 6	NM_004672	CACAGGAACTCTGCAGTATAT	SI04438042	Hs_MAP3K6_10
9064	MAP3K6	mitogen-activated protein kinase kinase kinase 6	NM_004672	GAGCTTCAGCATGACCAACAA	SI04438035	Hs_MAP3K6_9
3716	JAK1	Janus kinase 1	NM_002227	CACGGATAACATCAGCTTCAT	SI00605521	Hs_JAK1_6
3716	JAK1	Janus kinase 1	NM_002227	ACCGGATGAGGTTCTATTTCA	SI00605514	Hs_JAK1_5
3716	JAK1	Janus kinase 1	NM_002227	CCCGTTGATCGTCCACAACAT	SI04379396	Hs_JAK1_10
65061	CDK15	cyclin-dependent kinase 15	NM_139158	CTGGCGTACATCCACCACCAA	SI02225258	Hs_ALS2CR7_6
65061	CDK15	cyclin-dependent kinase 15	NM_139158	AAGGCTCTTATGCGACAGTTT	SI03649968	Hs_ALS2CR7_8
65061	CDK15	cyclin-dependent kinase 15	NM_139158	CTCCAAGCTACCTAACTACAA	SI03649961	Hs_ALS2CR7_7
5610	EIF2AK2	eukaryotic translation initiation factor 2-alpha kinase 2	NM_001135651 NM_001135652 NM_002759	AATTGCCCAGAAGAAAAGACT	SI00301378	Hs_PRKR_6
5610	EIF2AK2	eukaryotic translation initiation factor 2-alpha kinase 2	NM_001135651 NM_001135652 NM_002759	CAGAAGGTGAAGGTAGATCAA	SI04436740	Hs_EIF2AK2_10
5610	EIF2AK2	eukaryotic translation initiation factor 2-alpha kinase 2	NM_001135651 NM_001135652 NM_002759	TACATAGGCCTTATCAATAGA	SI03108315	Hs_EIF2AK2_7
167359	NIM1K	NIM1 serine/threonine protein kinase	NM_153361	TCCCGTGTCTACAGAGGGATA	SI03114517	Hs_MGC42105_6
167359	NIM1K	NIM1 serine/threonine protein kinase	NM_153361	CTCGAGGGCACATACAGTGTA	SI03091109	Hs_MGC42105_5
167359	NIM1K	NIM1 serine/threonine protein kinase	NM_153361	AACGGATAGGCTTCTACCGAA	SI00156065	Hs_MGC42105_3
23604	DAPK2	death-associated protein kinase 2	NM_014326	CGGAATTTGTTGCTCCAGAAA	SI02224488	Hs_DAPK2_5
23604	DAPK2	death-associated protein kinase 2	NM_014326	ACGCCGGAATTTGTTGCTCCA	SI04379557	Hs_DAPK2_9
23604	DAPK2	death-associated protein kinase 2	NM_014326	CTGGTTAAAGAGACCCGGAAA	SI02224495	Hs_DAPK2_6
5163	PDK1	pyruvate dehydrogenase kinase, isozyme 1	NM_002610	CCCGAACTAGAACTTGAAGAA	SI00605752	Hs_PDK1_5
5163	PDK1	pyruvate dehydrogenase kinase, isozyme 1	NM_002610	ACGGATCAGAAACCGACACAA	SI00040390	Hs_PDK1_1
5163	PDK1	pyruvate dehydrogenase kinase, isozyme 1	NM_002610	TAGGAGCTAATTTGTCCACCA	SI04436159	Hs_PDK1_10
673	BRAF	B-Raf proto-oncogene, serine/threonine kinase	NM_004333	AACATATAGAGGCCCTATTGG	SI00299488	Hs_BRAF_1
673	BRAF	B-Raf proto-oncogene, serine/threonine kinase	NM_004333	TAGAGTCTTCCTGCCCAACAA	SI02632959	Hs_BRAF_4
673	BRAF	B-Raf proto-oncogene, serine/threonine kinase	NM_004333	ACACGACATGTGAATATCCTA	SI02632952	Hs_BRAF_3
5894	RAF1	Raf-1 proto-oncogene, serine/threonine kinase	NM_002880	TGGGAAATAGAAGCCAGTGAA	SI02223039	Hs_RAF1_7
5894	RAF1	Raf-1 proto-oncogene, serine/threonine kinase	NM_002880	AAGACGTTCCTGAAGCTTGCC	SI00301623	Hs_RAF1_5
5894	RAF1	Raf-1 proto-oncogene, serine/threonine kinase	NM_002880	CAGATCTTAGTAAGCTATATA	SI02223032	Hs_RAF1_6
5594	MAPK1	mitogen-activated protein kinase 1	NM_002745 NM_138957	AATGACATTATTCGAGCACCA	SI00300762	Hs_MAPK1_11
5594	MAPK1	mitogen-activated protein kinase 1	NM_002745 NM_138957	AAGTTCGAGTAGCTATCAAGA	SI00300755	Hs_MAPK1_10
5594	MAPK1	mitogen-activated protein kinase 1	NM_002745 NM_138957	AACAAAGTTCGAGTAGCTATC	SI00300748	Hs_MAPK1_9
207	AKT1	v-akt murine thymoma viral oncogene homolog 1	NM_001014431 NM_001014432 NM_005163	CACGCTTGGTCCCGAGGCCAA	SI02757244	Hs_AKT1_10
207	AKT1	v-akt murine thymoma viral oncogene homolog 1	NM_001014431 NM_001014432 NM_005163	AAGTACTCTTTCCAGACCCAC	SI00299159	Hs_AKT1_7
207	AKT1	v-akt murine thymoma viral oncogene homolog 1	NM_001014431 NM_001014432 NM_005163	AACCAGGACCATGAGAAGCTT	SI00299152	Hs_AKT1_6
5290	PIK3CA	phosphatidylinositol-4,5-bisphosphate 3-kinase, catalytic subunit alpha	NM_006218	CTCCGTGAGGCTACATTAATA	SI02665369	Hs_PIK3CA_8
5290	PIK3CA	phosphatidylinositol-4,5-bisphosphate 3-kinase, catalytic subunit alpha	NM_006218	CTGAGTCAGTATAAGTATATA	SI02622207	Hs_PIK3CA_5
5290	PIK3CA	phosphatidylinositol-4,5-bisphosphate 3-kinase, catalytic subunit alpha	NM_006218	AAGCTTTAGAATAATGCGCAA	SI04380635	Hs_PIK3CA_13
1019	CDK4	cyclin-dependent kinase 4	NM_000075	AAGGTAATCCGGAGTGAGCAA	SI00604744	Hs_CDK4_7
1019	CDK4	cyclin-dependent kinase 4	NM_000075	AAGCCTCTCTTCTGTGGAAAC	SI00299789	Hs_CDK4_4
1019	CDK4	cyclin-dependent kinase 4	NM_000075	CAGAGATTACTTTGCTGCCTT	SI04984798	Hs_CDK4_15
2932	GSK3B	glycogen synthase kinase 3 beta	NM_001146156 NM_002093	CTGCATTTATCGTTAACCTAA	SI00605479	Hs_GSK3B_8
2932	GSK3B	glycogen synthase kinase 3 beta	NM_001146156 NM_002093	AACACTGGTCACGTTTGGAAA	SI00605472	Hs_GSK3B_7
2932	GSK3B	glycogen synthase kinase 3 beta	NM_001146156 NM_002093	CCCAAATGTCAAACTACCAAA	SI00300335	Hs_GSK3B_5
5347	PLK1	polo-like kinase 1	NM_005030	CGCGGGCAAGATTGTGCCTAA	SI02223844	Hs_PLK1_7
5347	PLK1	polo-like kinase 1	NM_005030	CCGGATCAAGAAGAATGAATA	SI02223837	Hs_PLK1_6
5347	PLK1	polo-like kinase 1	NM_005030	AACGAGCTGCTTAATGACGAG	SI04376365	Hs_PLK1_11
