# Supplementary material for: Development of actionable targets of multi-kinase inhibitors (AToMI) screening platform to dissect kinase targets of staurosporines in glioblastoma cells
Source: Sci Rep. 2022 Aug 13;12:13796. doi: 10.1038/s41598-022-18118-7 (PMC9376105; doi:10.1038/s41598-022-18118-7)
Supplement: Supplementary file 5 — Supplementary Information 5. [file 41598_2022_18118_MOESM5_ESM.xlsx]

## Sheet: Sheet1
Table S4. Inhibitor Selectivity Data.
Inhibitor	Known targets (Chaperone interaction assay, KINASE ASSAY, WEB RESOURCES)
	Chaperone interaction assay	Selectivity calculator Klaeger et al., Science 2017	Drug target WEB	Drug target WEB link	OTHER	Link
MK-2206	AKT2, ABL1, AKT1, PDFRGA, NEK2, BMPR2	AKT1, AKT2, AKT3, FECH	AKT3, AKT1, AKT2, NFE2L2, peroxisome proliferatoe-activated receptor delta (PPARD), RACa, SMAD3, FEN1, NFKB1, AR, YES1, JUN, thioredoxin reductase 1	https://drugtargetcommons.fimm.fi/bioactivities?id=DTCC00631775&category=Compound&name=MK-2206	Akt1/2/3 with IC50 of 8 nM/12 nM/65 nM	https://www.selleckchem.com/products/MK-2206.html
AKT 1/2i (AKT INHIBITOR VIII)	BMPR2, CDK, ALPK1, CDK6, BRAF, UHMK1, TIE1, PDGFRA	no data	CSNK1G3, STK24, CDC42BPB, MAP4k5, DYRK1B, WNK2, MAP3K2, AKT3,CAMK2A, AURKC, SRPK3, ALK, TAOK2, RPS6KA6…....	https://drugtargetcommons.fimm.fi/bioactivities?id=DTCC00493272&category=Compound&name=AKT%20INHIBITOR%20VIII	Akt1/Akt2 inhibitor with IC50 of 58 nM/210 nM	https://www.selleckchem.com/products/akti-1-2.html
Mubritinib	PDGFRB, AKT3	MINK1	MINK1, EGFR, ERBB-2, JAK1, BLK, FGFR, PDGFR, SRC	https://drugtargetcommons.fimm.fi/bioactivities?id=DTCC01003554&category=Compound&name=MUBRITINIB	HER2/ErbB2 with IC50 of 6 nM in BT-474 cell; no activity to EGFR, FGFR, PDGFR, JAK1, Src and Blk in BT-474 cell line.	https://www.selleckchem.com/products/Mubritinib-TAK-165.html
LY3009120	no data	no data	no data		Potent pan-Raf kinase inhibitor (IC50 values are 31 - 47, 42 and 44 nM for b-RAF, c-RAF and a-RAF in A375 cells, respectively).	https://www.tocris.com/products/ly-3009120_6854?gclid=EAIaIQobChMIkujv0OSb5QIVzqSaCh1V5gJ6EAAYASAAEgLJHvD_BwE
Vemurafenib	no data	ARAF, BRAF, FECH, MAP2K5, MAP4K5, PTK6, RIPK2, RIPK2, TGFRB2, ZAK	RIPK3, MAP4K5, ZAK, PTK6, MAP2K5, TGFBR2, KDR, BRAF, FECH, RIPK2, FERROCHELATASE R115L	https://drugtargetcommons.fimm.fi/bioactivities?id=DTCC00126131&category=Compound&name=VEMURAFENIB	B-RafV600E with IC50 of 31 nM in cell-free assay. Other SRMS,ACK1,MAP4K5 (KHS1)	https://www.selleckchem.com/products/PLX-4032.html
LY294002	no data	no data	CK, STK24, CDC42BPB, WNK2, AKT3, AURKC	https://drugtargetcommons.fimm.fi/bioactivities?id=DTCC00262208&category=Compound&name=LY-294002	Prototypical PI 3-kinase inhibitor (IC50 values are 0.31, 0.73, 1.06 and 6.60 μM for PI 3-Kβ, PI 3-Kα, PI 3-Kδ and PI 3-Kγ respectively). Also inhibits other kinases including, CK2, mTOR, PLK1, PIM1 and PIM3. Inhibits proliferation and induces apoptosis in human colon cancer cells in vitro and in vivo.	https://www.tocris.com/products/ly-294002-hydrochloride_1130
Dichloroacetate (DCA)	no data	no data	PDK1, PDK2, PDK3, PDK4	https://drugtargetcommons.fimm.fi/bioactivities?id=DTCC00227346&category=Compound&name=DCA	pyruvate dehydrogenase kinase (PDK) with IC50 values of 183 and 80 μM for PDK2 and PDK4 respectively	https://www.selleckchem.com/products/sodium-dichloroacetate-dca.html
