# Supplementary material for: Development of actionable targets of multi-kinase inhibitors (AToMI) screening platform to dissect kinase targets of staurosporines in glioblastoma cells
Source: Sci Rep. 2022 Aug 13;12:13796. doi: 10.1038/s41598-022-18118-7 (PMC9376105; doi:10.1038/s41598-022-18118-7)
Supplement: Supplementary file 6 — Supplementary Information 6. [file 41598_2022_18118_MOESM6_ESM.xlsx]

## Sheet: Sheet1
Table S5. A list of siRNAs
Name	Internal use name	Sequence (Sense) 5' to 3'
SCR	SCR#2	CGU ACG CGG AAU ACU UCG A
PME-1 #1	PME1.3	GGA AGU GAG UCU AUA AGC A
PME-1 #2	PME1.7	AGG UCA AGA AUC CUG AAG A
PME-1 #3	PME1-HR.2	GAA UGA AAC UGG CAA GGA U
Qneg	AllStars Negative Control siRNA
